# Supplementary material for: From islands to infectomes: host-specific viral diversity among birds across remote islands
Source: BMC Ecol Evol. 2024 Jun 26;24:84. doi: 10.1186/s12862-024-02277-4 (PMC11209962; doi:10.1186/s12862-024-02277-4)
Supplement: Supplementary file 6 — Additional file 6: Extended summary of microbes and virus segments identified. An excel spreadsheet containing extended information on the viruses and microbes identified in this study, including polymerase and non-polymerase segments and presence/absence of microbes in each library. [file 12862_2024_2277_MOESM6_ESM.xlsx]

## Sheet: Viral polymerases
NCBI.seq	GenBank.accesion	Library	Virus.name	Host	Family	Genome.type	Alignment.method	Segment	Contig	Nucleotide	nt.len	Amino.acid	aa.len	BLAST.accession	BLAST.name	Percentage.identity	e.value
Seq1	OR645486	OM8	Pachyptila astrovirus	Pachyptila vittata	Astroviridae	(+) ssRNA	LINS	Non-structural polyprotein	TRINITY_DN559438_c0_g1_i1_len608	CGTACTGCCCATACAAATAACCACTAAAAACGAAAAGTCCACTCCTGGGTTTCCAAAAATGTTGGAGTTTGAAACCGAAGAGGACTATATACGTGAATGTGGTATGCAGGAATATATTGAGGCCTTTGTTGATCCTAAGACATTGACTAGAGAACCAATCTGGTATTGTTTTCTTAAGAATGAAATTCTCAAAGAAAAGAAAGTCTTGGAACATGAAATAAGGGTTATCACCTGCTCAGATCCAGTATTTACAAGGTTGGGCGCATCACTCGACGGAGATCAAAATGCCAGGATGAAGAAGCAAACCGAAAACAAGCATGCACAAGTCGGTTGGACACCCTTTAGGGGTGGCATTGACCGGCGCTTGCGAAGGTTGTGCAAGCACGACCGCTTTATAGA…	608	VLPIQITTKNEKSTPGFPKMLEFETEEDYIRECGMQEYIEAFVDPKTLTREPIWYCFLKNEILKEKKVLEHEIRVITCSDPVFTRLGASLDGDQNARMKKQTENKHAQVGWTPFRGGIDRRLRRLCKHDRFIELDWTRFDGTIPPWLLRRIRMIRWYLMNPKDREQHKELAIWYTNRLLNRLTVFPTGEVTVSYTHLTLPTK	202	AXF38643.1	Avastrovirus 2	56	1.9e-87
Seq2	OR645487	OM1	Pachyptila (Fairy prion) rotavirus D	Pachyptila turtur	Reoviridae	dsRNA	LINS	VP1	TRINITY_DN436095_c0_g1_i1_len240	AGCTTCTTTAAGATACAGCTCTACAACGGAATGTTGAGCTATAAAATATTGGTATGGTAAGATAAATATAACTCTCGTTCTTCTTCCTGGTACATCACGACGTCCAAGTGGTATTGGATTCGTTTCGTTTACGTCTGGCACATTTAATGAATATACACCACTACTAATATCTTCCATCACATGCATATTTTTCTTAGTAGTTCTAACTAAACGTTTTCCATATTTTATTTGACGCGATAC	240	VSRQIKYGKRLVRTTKKNMHVMEDISSGVYSLNVPDVNETNPIPLGRRDVPGRRTRVIFILPYQYFIAQHSVVELYLKEA	80	APR73519.1	Rotavirus D	79.7	1.5e-31
Seq3	OR645488	OM4	Sturnus rotavirus A	Sturnus vulgaris	Reoviridae	dsRNA	LINS	VP1	TRINITY_DN8183_c0_g1_i11_len1887	ACGCGTAGCTATTTAGTTTGGCTTTTTCTGTTTGAGCTATTCCCTTAGCAACAATCGAGTTACTGAATTTCAATAATTCATTCGAAACTCTAGTTACATATGCTTTGAATACTTGCGATGATGCAATTTCATCAGCTATTGAAGATGATTGTGAAGATAGAGACATAAATGCTCGCTGCAAATAAACATCATCATCTGACGTTCCATATTCTATTATAAAATCAGTTGAATCAAATACTTTAAATGTCGAATTTGTTGTCAGTACCTTCTCAGAAGGGAATAGACGTAACGATCCAGTAATTGCGACAGAAGTCATTTGCATAATTTTTGTTAAAACAAAGTCTCTATCTGTATTAAAACCACGTAGCCTATTAACAATGTAATTTGCATATAAGACAG…	1887	SVHDHNDFLIAEELIINSYSNRSTLAKLVSSPMSILVALLDINGTFITTEELELEFSNKYVKAIVPQKTLDELEDMLVNMEKANLYNIPRLIRDWIRNPTLNGFKLMAKIYSFSFHVGFRKQKMLDAALDQLKTEYTEDVDDEMYQEYSMLIRDEIVKMLQEAVTHDDHLLIDSELAGLLSMSSASNGESRQLKFGRKTIFSTKKNMHVMDDMYNGKYNPSIVPKVNQDRPIPLGRRDVPGRRTRIIFILPYEYFLAQHAIVEKMLQYAKHTREYAEFYSQSNQLLSYGDVTRFLSDDALVLYTDVSQWDSSQHNTEPFRKGIIAGLDRLMTMTHNEKIITTLKKYKQTQINLMDSYVQIPDGDKILKIQYGAVASGEKQTKAANSIANLALIKTVLSR…	628	UNY48222.1	Rotavirus sp.	80.7	3.9e-292
Seq4	OR645489	OM7	Pachyptila (Broad-billed prion) rotavirus D	Pachyptila vittata	Reoviridae	dsRNA	LINS	VP1	TRINITY_DN30708_c0_g1_i3_len2155	ATGGTAACGATGTTAAAAGATATAAAGGAAGAAGGATTATTAAATATCCACGAATTAATTAGTAATTGGTATGCTAATCCGAATAATGATACATTTCCTTTAATGGCTCAAATATATTCATATTCATTTCATGTAGGATACAGAAAACAATTGATGGAAGATGCTGTCAATGAACAATTATCCATTACGTATAGTAAAGAAACTGATGACGAAATGTATCGTATGTACACTAACAATATTATAAACATTATTCTCGATCTTTTAACTAAGTATGTTAAAACTAACGATAAACTATTAAAGAAGTCAGAAATTGCAGCTTTATTATCTATGTCATCTGCATCAAATGGTGTATCACGTCAAATAAAATATGGAAAACGTTTAGTTAGAACTACTAAGAAA…	2089	MVTMLKDIKEEGLLNIHELISNWYANPNNDTFPLMAQIYSYSFHVGYRKQLMEDAVNEQLSITYSKETDDEMYRMYTNNIINIILDLLTKYVKTNDKLLKKSEIAALLSMSSASNGVSRQIKYGKRLVRTTKKNMHVMEDISCGVYSLNVPDVNETNPIPLGRRDVPGRRTRVIFILPYQYFIAQHSVVELYLKEAKHIKEFSEFYSQSSQLLAYGDTNRYLSPSTIIVYADVSQWDSSRHNTTPLRTAIIAAIDKLKSLTTDGDVTQALSIYALTQEKLKDSYVVVNDKIIQYGAVASGEKQTKLMNSIANLALITTVINFLNLSFTYDVKIIRVDGDDNYFVIDTGDVVTKQRLNEVSEKIKTTYERMGVKVKALTSTTGLEMAKRYIAGGRLYFRA…	696	AXF38701.1	Rotavirus D	67.1	1.4e-268
Seq5	OR645490	OM8	Pachyptila (Broad-billed prion) rotavirus D	Pachyptila vittata	Reoviridae	dsRNA	LINS	VP1	TRINITY_DN462285_c0_g1_i1_len445	TGTCCAAATAAACAACTTATTCATAACGTACCCACGCATTGCATTCACGATGTAATTGGCGTAAAGTATGGCTGCTTGATCCCACGTTACAGTGTGAGTCCTTTTTTCATTGTTTAATATATTAACTCCTGCACGAAAGTATAGTCTTCCGCCAGCAATGTATCTTTTAGCCATTTCTAATCCAGTTGTTGATGTCAATGCTTTTACTTTCACGCCCATTCTTTCGTAAGTAGTTTTAATTTTCTCTGATACTTCGTTTAGTCTTTGTTTTGTCACAACGTCCCCAGTATCTATAACGAAATAATTGTCATCTCCATCCACTCTTATTATTTTAACGTCATATGTGAATGATAGATTAAGAAAGTTTATAACTGTTGTTATCAATGCTAAATTTGCGAT…	445	GAVASGEKQTKLMNSIANLALITTVINFLNLSFTYDVKIIRVDGDDNYFVIDTGDVVTKQRLNEVSEKIKTTYERMGVKVKALTSTTGLEMAKRYIAGGRLYFRAGVNILNNEKRTHTVTWDQAAILYANYIVNAMRGYVMNKLFIWT	148	AIW53350.1	Rotavirus D	75.3	8.7e-53
Seq6	OR645491	OM8	Broad-billed prion calicivirus 1	Pachyptila vittata	Caliciviridae	(+) ssRNA	LINS	polyprotein	TRINITY_DN387143_c0_g1_i1_len364	AGTCCAAGTCAGAGATGGGATCACTTTCTCCATTCATATAGGGCTTAAGGCCCTCTGCTAAATAGGTTTCCTGGGATGGGAGGTTACGTGGGTCTCCAGCACCATATGCTGCAGGAGCCATGTTGGTGTTAATTTCTGCATCAGGCAAAGAGTAAATTTTTGTACCTTTGGGAAGTGGTCCCACAGCATTGGGAGAGTTTACAACTCTTAAACCATGCCAGGTTTCTCTTTTAGGCCTAACCTTAACACAGAGAACTTGTGAAGTGAGCAAGTAGATACCCACATGGATCCCAACAAATTTACCATCAGCATCAAAATAAGGAAGACCACAGTCACCTGGTTGGGTCCTGGACCCAATTGTTGG	364	PTIGSRTQPGDCGLPYFDADGKFVGIHVGIYLLTSQVLCVKVRPKRETWHGLRVVNSPNAVGPLPKGTKIYSLPDAEINTNMAPAAYGAGDPRNLPSQETYLAEGLKPYMNGESDPISDLD	121	AXF38657.1	Duck calicivirus	48.6	9.7e-18
Seq7	OR645492	OM8	Broad-billed prion calicivirus	Pachyptila vittata	Caliciviridae	(+) ssRNA	LINS	polyprotein	TRINITY_DN518978_c0_g1_i1_len303	AAGCGTTCAATGGGGTCCCAGCTCCTAGCAATGGAGAGTGAATCTTCCATCCTCCAGATGGCCATGGTGAAAAGAAGGGCGTGGCAAAAGGAGTTGACAACTGAGGTCAAAGGTGTTCCAGAGGGAAGACCCCTGTGTGGTAAGACCATCTTATCCTGAAAGAAGCCACGATGACAACCTTGTAGTGACCTCAGGAGTGTTCTGGCCTCAACTGTTGGCTCAACAAAGGAGAACAAAATTTCATATGCAGCATTGATGACATTCTTGTTCATTGTACTGTCCCACTTTGAGTAGTCAAGTGAC	303	SLDYSKWDSTMNKNVINAAYEILFSFVEPTVEARTLLRSLQGCHRGFFQDKMVLPHRGLPSGTPLTSVVNSFCHALLFTMAIWRMEDSLSIARSWDPIER	100	QUS52514.1	Goose calicivirus	53.6	1.5e-19
Seq8	OR645493	BR4	Petroica herpesvirus	Petroica traversi	Herpesviridae	dsDNA	LINS	DNA polymerase	TRINITY_DN204213_c0_g1_i1_len272	ACCGACAATGTTGAAGAAGACACTATCCGTGTCGCCGCCAATGACATCGAACCGTACGCCCGTCGCGTCCCCCGTCAGTAGCCCGTTCTCCAGGCAGTACTCCTTGAAGCGGCCGACCGCATCCTTGACCTGCCCGATCATTTTGCGGCCAACGGAGGTGATCAGCTCTGCGATGAGTTTGCAGGGGAGGACTCGGCCACCGGTGAACCCGTACAGCCCGTTGCAGATGACCTTGAGAGCGGACTGCTTTGCTTCGTAGAGTTTGTACTTGC	272	KYKLYEAKQSALKVICNGLYGFTGGRVLPCKLIAELITSVGRKMIGQVKDAVGRFKEYCLENGLLTGDATGVRFDVIGGDTDSVFFNIVG	90	AVQ93817.1	Human betaherpesvirus 6	41.3	1.5e-07
Seq9	OR645494	OM6	Ardenna herpesvirus	Ardenna grisea	Herpesviridae	dsDNA	LINS	DNA polymerase	TRINITY_DN20774_c0_g1_i3_len17923	ATGGCGGCGTTTGACAACCCCGTGTTCAACAAGACGATCACCCCGATAGTGGGCTCTGGACCCAACTTTCGCGCGACATACTACACGAGCGTCACCGAATTTACGCACGTATGCCCGCGGAGCCTTATCGACGGGCAGCGGTTTGGTACGAGCGTGGGGAAGGTGGCCGGGCCGCCTCGGTTCACCGTCGACGACCGCGCCGTGGACATGTTTTCACACGACCACGGCGCATGGCCGTTGCGCATGGAGCATTGGCCGGGGGTCGCGGCTAAACAGTGGCGGGACAAGAACGCGCTGCGCTTTCACGAGTTTCACGTGTACGACGTCATTGAGTCACACGAGACAGCGCAATCCTGCTCGGCGTGGCTGCATCCGCGCTTCATGGAGACGCTGCGACCA…	3252	MAAFDNPVFNKTITPIVGSGPNFRATYYTSVTEFTHVCPRSLIDGQRFGTSVGKVAGPPRFTVDDRAVDMFSHDHGAWPLRMEHWPGVAAKQWRDKNALRFHEFHVYDVIESHETAQSCSAWLHPRFMETLRPSGTVVTLLGMSACGKRVAVHVYGQQPYFYAKKAEMDATLGINTPEELAHSMAASLRSAMSRRSTFVEATAESFVVDVVRRRDLYYYESQEEEYYCVKSCSAKYISFLCDNFCRGVKKYEGGVDTTTRLVVDNELFTFGWYRFKPCAGPIQIRDVHRHSTSSNVEVNCTVENIEVIRDRADWPDYKLLSFDIECKAGGANDLAFPAAERIEDIVIQISAVVSSVLTRQVEHEILFSLGTCQLPEDIADHVKVCECGSEFELLLCFMT…	1083	NP_944402.1	Psittacid alphaherpesvirus 1;Psittacid herpesvirus 1 Amazon parrot/1997	89.9	0
Seq10	OR645495	OM9	Garrodia papillomavirus	Garrodia nereis	Papillomaviridae	dsDNA	LINS	L1	TRINITY_DN25442_c0_g1_i40_len3750	TTGGAGCTGGTTCAGGCAGTGTCTAAGTACCCCGACTGGATCAAGATGCATACGGACCCGTATGGTGATTCCTGCTTCTACATTGTACGGCGAGAACAGCTTTACGCTCGTCGCCTGCTCCAGCACTCAGGGGGTATCGGGGAATCTATACCGACGGTATATGGGGGGGCCTCCGCATACGAGAACAATAACAATTCTGCCTATGTTACCATACCGTCAGGCTCGGTGGTGACATCGGACTCCCAACTGTTCAACAGGCCGTACTGGCTTTCAAAGGCCCAGGGTCCCAACAACGGTGTGTGTTGGCATAATAACGTGTTTATCACTGTGCTAGACAATACACGGAATACCATAATGAATATCTCTATTAAGGCGGATGATGCCAACGGAGGTGATATC…	873	MELVQAVSKYPDWIKMHTDPYGDSCFYIVRREQLYARRLLQHSGGIGESIPTVYGGASAYENNNNSAYVTIPSGSVVTSDSQLFNRPYWLSKAQGPNNGVCWHNNVFITVLDNTRNTIMNISIKADDANGGDIYKPKDFVAFVRHVEEFELMCLVRLCKVPLEPPVLAHIYRMSPSILEGWGISEFPQVLSGSEDKYRYLDSQATRCPLPAPPAPPAKRDPWGSLHFWDVDCTGRLSLELPLFPLGRKYLALPYVAPPVRPSRATARTKRPASASGTPVAGNTRAKRRRR*	291	NP_647590.1	Psittacus erithacus papillomavirus 1	0.6068	1e-117
Seq11	OR645496	BR1	Petroica flavivirus 1	Petroica traversi	Flaviviridae	(+) ssRNA	LINS	polyprotein	TRINITY_DN375461_c0_g1_i1_len226	TCCTGCATGTCCAACACTTCTGGTGAAGATCGGTACTTCCTGAGGGCCAACATGAAAGCGATTGGGTCCTCCAGACCACACTCGGGGACGCATGTCCAGGGGCTGTCCCTGTACGCCTCCAAGTAAGTGTGGAGTCTCCGCTCACTCAAGTTGAACCACAGGACCCCCGTTTCAGCAGCTTGCCAGATGGCTCCGGAAGGTGCCGTCCCGACAGGAATGCTCTCGA	226	ESIPVGTAPSGAIWQAAETGVLWFNLSERRLHTYLEAYRDSPWTCVPECGLEDPIAFMLALRKYRSSPEVLDMQ	74	QUE43478.1	Goose pegivirus 2	89.2	6.2e-31
Seq12	OR645497	BR3	Petroica flavivirus 1	Petroica traversi	Flaviviridae	(+) ssRNA	LINS	polyprotein	TRINITY_DN209412_c0_g1_i1_len220	AGCATGTCCAACACTTCTGGTGAAGATCGGTACTTCCTGAGGGCCAACATGAAAGCGATTGGGTCCTCCAGACCACACTCGGGGACGCATGTCCAGGGGCTGTCCCTGTACGCCTCCAAGTAGGTGTGGAGTCTCCGCTCACTCAAGTTGAACCACAGGACTCCCGTTTCAGCAGCTTGCCAGATGGCTCCGGAAGGTGCCGTCCCGACAGGAATGCTCC	220	SIPVGTAPSGAIWQAAETGVLWFNLSERRLHTYLEAYRDSPWTCVPECGLEDPIAFMLALRKYRSSPEVLDM	72	QUE43478.1	Goose pegivirus 2	63.3	3.7e-30
Seq13	OR645498	BM2	Petroica flavivirus 2	Petroica traversi	Flaviviridae	(+) ssRNA	LINS	polyprotein	TRINITY_DN249639_c0_g1_i1_len214	AAGCGTCTCCGTTTCCGGATCATCATCGCTGACCTACTGCACATACGGGCGATTGATTGCGACTGACTTTCAGTTGCTGCGCAACGCGGATGTCGTCATCCTTGACGAGTGCCACTCCACCGACTCAACTTCAATTCTCGGGATTGGGGGCGTATTGGCTGAAGCCCCCACCCTTGGTGTCAAACTTGTGATCCTGGCGACTGCCACACCTCCT	214	SVSVSGSSSLTYCTYGRLIATDFQLLRNADVVILDECHSTDSTSILGIGGVLAEAPTLGVKLVILATATPP	71	UCJ00138.1	Pin virus	90	3.3e-26
Seq14	OR645499	OM9	Garrodia flavivirus	Garrodia nereis	Flaviviridae	(+) ssRNA	LINS	polyprotein	TRINITY_DN150471_c0_g1_i2_len920	ATGTGTATAAGAGACAGTGTCGTATAGAGCACGCCACCCACCACCGTTCCGCAAGAGCGCGATAGTGCCGTTCCCAGCACCATTATCTGGCCGTTATGATTTGCATCGTCACGGCCACGCATTGAGTGTAGCATGACACTGAACGCGTTCTTGCCCTCGCGGCGCAGTAGAAGGGGCGCGCAGTAGTGGAACCCTGGAGGCAAGTCCAGGGGCGAGCACGAATGCCCAATCAACACTTCAGCCCCTCGGCGGGCCACCACGGGTTTTCCGCCATACTCCGAGCCACAGGCCAAAACAAACTGTTCGTCTCTGATGCTCTCTAACTCTGCAGGTCTAATTGCCGCAGGTTCAAGGGTTGCCCCTATCTCCTCCAGCAACGCAACTGTCCGCTCGCCCAGC…	920	LGALSYARRRHSVAGDCTVCFTMGAGPGLDLWWGLAIVISYAALTLATFTRAGKGMKLQAYAKWARVYGKIHDWVYTSPVGDVEVTWKVAGAWWAICIMWPHETLCALVWMYVVFGFIDAIDVYFEAMLCVTPNLRPITRLVESIAVKGEVGCLKVVLNCLERRGIHLYKHMGQLGERTVALLEEIGATLEPAAIRPAELESIRDEQFVLACGSEYGGKPVVARRGAEVLIGHSCSPLDLPPGFHYCAPLLLRREGKNAFSVMLHSMRGRDDANHNGQIMVLGTALSRSCGTVVGGVLYTTLSLIH	306	UCJ00138.1	Pin virus	52.5	1.1e-83
Seq15	OR645500	BR2	Petroica-associated picobirnavirus	Petroica traversi	Picobirnaviridae	dsRNA	EINS	RdRp	TRINITY_DN77524_c0_g1_i2_len586	CAGTACCTGAACCTATCACTAGGTGATGATCTCTTATTTGGTGGCAAATTCTCTGTTAACACTGGTAACTCTCTAGCCGCTCGATTTGTTGAAATGGCCTCACTTTGCGGAGAGGTCGCTTCCGTCGAGAAGTGTCGAGTCACCCAAGACTATCCACGCTTCTGTAAGAAGACCTACTATCCGCGCGGTCCGCGCGATAGTAGTGGGAGTTTGATTGGCGCCTATCCCGTCAGTCTAGCTCTGAACGGCATCCTAAATCCGGAATATCCATCGGAATCGCTGGAACACCGGTTGGTTGCCATTCTGCAACAATTGGACAATTTACAAGGGCACACGGACTGGAGAAATCTAAGTCTGCGTATCCTAGGGCAGTTAGACCTAAACGGGATCAACAAGCAT…	540	QYLNLSLGDDLLFGGKFSVNTGNSLAARFVEMASLCGEVASVEKCRVTQDYPRFCKKTYYPRGPRDSSGSLIGAYPVSLALNGILNPEYPSESLEHRLVAILQQLDNLQGHTDWRNLSLRILGQLDLNGINKHANVPVKADWWEKLHGQRWDPAISSTYQLARSALKQYYDFDIGVLPI*	180	UAW00468.1	Porcine picobirnavirus	33.7	1.7e-16
Seq16	OR645501	BM2	Passerivirus GPS	Petroica traversi	Picornaviridae	ssRNA	LINS	polyprotein	TRINITY_DN299701_c0_g1_i1_len277	GGGGTTGACAAAGCAGGTTACCTTGGGGATGGGGACTTCATCACCAGCCTGGCGGCGGGCAACAGGGCGGGGGCCAGGGATGAGAGCAGCAAGGGAGTTGCTGATGGATCCAGAGTTCCTTACCTTGTCCAGCACATGCCTCACTATATCGTCGGCGTGCTTGAAGCCATGGCTTGACGTCAAGCGGAACGCCTCAAAGCGAAGCATTGGGCAGTCGTTGGCAAAGAATCTGGTGGCGGGACCATCAACAGCAAGGGCAACTTCAGGGTTGAATTGC	277	QFNPEVALAVDGPATRFFANDCPMLRFEAFRLTSSHGFKHADDIVRHVLDKVRNSGSISNSLAALIPGPRPVARRQAGDEVPIPKVTCFVNP	92	ADL38958.1	Passerivirus A1	84.9	5.4e-37
Seq17	OR645502	BR1	Petroica picornavirus 1	Petroica traversi	Picornaviridae	ssRNA	LINS	polyprotein	TRINITY_DN254559_c0_g1_i2_len711	GGATAATGCTTGGAGTTGCTCGTGAACTACAAAGCGTGGCGTTGAGCGCTCCGATACAGGTGCGGCAAGTCCCGGTCTGTGCTTATTTATGGGGGGCCGCGGGTGTTGGGAAATCTACGCTCGCTGAGCTCTTCACGCGAGATTTGTGTAAAATACTCGCAAAGGACGAACCACTGCGTCAGATGTTTTCGAAACCACGTACAAGCAATTATTGGGATGGCTATGCTAATCAGATGGTGTATCTTATAGACGACATCTTTCAGTCAACAGACCTCACAGATAAAAAGAAGGATGCTCTTGATCTAATCGATATGGTTAGTAATCACCGTCTACCCCTGGATATGGCAGCTTTAGAGGCAAAGGGCAAAGCTTCATTTAATTCGGAGTTCGTCTTCTGCA…	711	IMLGVARELQSVALSAPIQVRQVPVCAYLWGAAGVGKSTLAELFTRDLCKILAKDEPLRQMFSKPRTSNYWDGYANQMVYLIDDIFQSTDLTDKKKDALDLIDMVSNHRLPLDMAALEAKGKASFNSEFVFCTSNVAPNFMAAVHGIEEPDALKRRMHINLRIMLKPEFYLPGAILDREKLVQLSRVGFSREVYNFVDHETAVTYTYDQVLGMLLARHEMEAMIHKNLIAQEKEDA	236	UCJ00139.1	Myna hepatovirus	34.5	1.7e-18
Seq18	OR645503	BR3	Petroica picornavirus 2	Petroica traversi	Picornaviridae	ssRNA	LINS	polyprotein	TRINITY_DN49838_c0_g1_i1_len987	CTGCGTCAGATGTTTTCGAATCCACGTCCTAGCTATTATTGGGATGGATATGCTAATCAGATGGTGTATATTATAGACGACATCTTTCAGTCATCAGATATCATAGATAAAAAGAAGGATGCTCTTGATCTAATCTATTTGGTTAGTAATCACCGTCTACCCCTGGATATGGGAGCTTTAGAGGCAAAGGGCATAGCTTCATTTAATTCGGAGTTCGTCTTCTGCACTAGTAATGTGGCACCTAATTTTATGGCGGCTGTGCATGGGATAGAAGAGCCTGATGCGTTGAAGAGACGTATGCATATCAATTTGCGTATAATGCTTAAACCAGAGTTTTATCTACCCGGTGCTATCCTTGACAGAGAAAAATTGGTGCAATTGTCACGAGTTGGCTTTAGT…	933	MRQMFSNPRPSYYWDGYANQMVYIIDDIFQSSDIIDKKKDALDLIYLVSNHRLPLDMGALEAKGIASFNSEFVFCTSNVAPNFMAAVHGIEEPDALKRRMHINLRIMLKPEFYLPGAILDREKLVQLSRVGFSREVYNFVDHETAVTYTYDQVMGMQLERHEMEAKIHKNLIAQEKEDTELLEILPKDLTVEELTLLGIGQKAVHNIRSKARDAYAMSLAKLQKMYKDAIFEIIAKPHKVAITSIVIAVALMGAYWIMERHNAKNVQLVMEVMQASGEVKTTFAYRKSIQKMNPLHLEPDIQESDDPTDSY	311	UCJ00139.1	Myna hepatovirus	33.7	1.8e-13
Seq19	OR645504	OM3	Passerivirus GPS	Sturnus vulgaris	Picornaviridae	ssRNA	LINS	polyprotein	TRINITY_DN60984_c0_g1_i1_len702	GGGTGTGAAGGAGTACAACGACGGGATTAACGCCTTGAAGAACACAGACTGGCTGATCAAGCGGATCTTTGAGTACATCAAGGACCTGCTCGACTGGCTAGGAGTGCGCTCCAAGACCGAACCCGCCGCCCAGCTGGCGCAGAACCATGACGCCATCATGGCTCTGTTCCAGGACTCCATTCAGGCCTCGGCTGCCCCTTCTGTGGACCTCCCCACTGCTCGCGATAACCTTTCCAAAGCCCAAAAGCTCATCCCCATCGCTACCGCTGCTAAATCCCCTGTCCACTCTAATGTCCTATCCCAAGCTGTTAAAAATTACACCCTTGCTATTGCCAATCAGGAAGCCCTTACTGCCCCACCCCGCCCTGAACCCTATGTGATTTACCTCTATGGCAAGCC…	702	GVKEYNDGINALKNTDWLIKRIFEYIKDLLDWLGVRSKTEPAAQLAQNHDAIMALFQDSIQASAAPSVDLPTARDNLSKAQKLIPIATAAKSPVHSNVLSQAVKNYTLAIANQEALTAPPRPEPYVIYLYGKPGSGKSVFAQALARTLAYHLVGDPDSVYAPSSADCAYYDGYAQQAVHYIDDVGQDPEGKDWKDFAQLVSTSPFIVPMASLEKKGMLYTSHCLLYTSGRCRR	233	YP_003853285.1	Passerivirus A1	82.5	9.7e-107
Seq20	OR645505	OM4	Passerivirus GPS	Sturnus vulgaris	Picornaviridae	ssRNA	LINS	polyprotein	TRINITY_DN916_c0_g1_i10_len7985	ATGCTCGCGCATGAACCCTTCCCCCCCTCCCACTACCTATTCTACCCAACCCCATCCAACGCCTCCACCATCGCCGAAGTCGAAGGGTCCGAATGGGACGGCTGTGATCTGAAACGGAAATGGCTCGACCTCGTCAACGAGGACGACGCCCAGTACCTTTTGGAAAACGGCTCCCTACCCTTTGGATCTGCCATCGGCATGGCATCCCGTTCCACCCACTTTGCTACCACCCCCGCCGACGAAGCCCTCATCCTCGACCACCTCACCCGTGCTGTCCAAGCTTTGTCCCGCAACCCTGGCTCACTCCCACCCTGTGTGACCCGCCTCCCGAACACCCTGCATCCCGCTGCCTGGGCATTTAAATGCCGTGGCTACCGCTGCACTCTCGTAGGCTTCACT…	7494	MLAHEPFPPSHYLFYPTPSNASTIAEVEGSEWDGCDLKRKWLDLVNEDDAQYLLENGSLPFGSAIGMASRSTHFATTPADEALILDHLTRAVQALSRNPGSLPPCVTRLPNTLHPAAWAFKCRGYRCTLVGFTPATPWQPHEIEQILPQTLFQEETHAFPLPGPTRQGFSYPTPDPIFASILRNLRTGDRTILQSDNARIAADDETGTTLIYSFGPHTARYFIPKPHHHLTTLEFIPARQGQTVTNIYGNGNWVTSSTGANGWSPSVNTNLADGTLTSSNSGSPTPQNPNGPQNSSGKPAKPRMSTLGRRNDQLAQERVATLRAGAVAMDIPGQAPITQPLDFPPRADVSHLGPSTRPGDTVDRFWEVAHAKWQASDTGLLTWDSNALASSLSSPCTKA…	2498	YP_003853285.1	Passerivirus A1	80.7	0	Full genome with poly A table (need to reverse): TTTTTTTTTTTTTTTTTTTTTTTGCAAGAAATTCTCCAAATTTCAAGTCCAGGGAGGGGAGGGCCCGAGAGGCGGGCCAACCTATGAGAGGCCAAATTGAGAAAGATTTGGGGACACTTTCTGCTTAGGGTCCTGACGGAAAAGCCAATGTGTCAGGTCTTTATATCACAGAGAGTGCTGGGAGGTGGCTCAGACATGGAGATCCGGCAATGGGAGACGGCAACCTGCCCACTGGGTTTAGCAGCAGACAGGAGACCACCGGTGTCCGAGGGTTGCCTTTTGACGGTGGCGAACCGGCGTGGCTTTACATCCAACACGCTTGGATGGTGCAATGCTTAGGAAACCACTAG…
Seq21	OR645506	OM4	Sturnus picornavirus	Sturnus vulgaris	Picornaviridae	ssRNA	LINS	polyprotein	TRINITY_DN149538_c0_g1_i1_len286	GGAACAGATTGCTGATAATCTTGAAGCAAACTGTATTTCTTATGATTGTGCTGCTACTTCTGGTTATTGTGGTGCCCCTGTAATTGTAACTGCCCCTGGACTTGATTATGTTGCTGGTTTTCACATTGCCTCTGATGGTATGGGTCGCTCCGTTGGGATCCGTATCACCAAAGAAGATGTGCAGAAATACATGACTCACCAACCAACTGTTGAGGATGTATGCTCAAAAATGGAAATGAATGGAATTCGAGAGAAAATCGGTCCTGCCCCCACTGTCTCTTATACA	286	EQIADNLEANCISYDCAATSGYCGAPVIVTAPGLDYVAGFHIASDGMGRSVGIRITKEDVQKYMTHQPTVEDVCSKMEMNGIREKIGPAPTVSYT	95	QNQ73364.1	Soft-shelled turtle systemic septicemia spherical virus	49.4	5.1e-14
Seq22	OR645507	OM7	Pachyptila picornavirus	Pachyptila vittata	Picornaviridae	ssRNA	LINS	polyprotein	TRINITY_DN230900_c0_g1_i1_len356	TATTTTGTCCAGCGGTCTCAATTCATCCTTGAGATATGTAACAAAGGGTTGGTTGTAACCATATAGATCGAGACCTTCAATCAGCAGGGATTTGTTATTTTCCACCAGCTTCCGTTTAGACACGCCCATGGTACAATAAGGGTAGCCTGGTGATGTGTTCAAATCCAGCCCCTCCAATCGGGCAAACCCATCCACTGCCTGGTCTATAGTTAGTGGTTCTAGGAAATCTTCTGGCATTATTGTCTTCAATTGAGATGAATATTGCTCGACTGCTATACAAAGCTCTGGGCACATAACATCCACATTACCAGTATATTTGGAGAAAAGAGCCTGGTCTAAAACTGTCTGCAGTCTGC	356	RLQTVLDQALFSKYTGNVDVMCPELCIAVEQYSSQLKTIMPEDFLEPLTIDQAVDGFARLEGLDLNTSPGYPYCTMGVSKRKLVENNKSLLIEGLDLYGYNQPFVTYLKDELRPLDKI	118	CBY02484.1	Pigeon picornavirus A	61.3	5e-35
Seq23	OR645508	OM8	Pachyptila hepato-like virus 1	Pachyptila vittata	Picornaviridae	ssRNA	LINS	polyprotein	TRINITY_DN67194_c0_g1_i1_len846	AGAAGACGGCATACGCGATTACGGCCGGTGTCTCGTGGGCTCGGAGATGTGTATAAGAGACAGTAACGATTCCTGGTGGGGTTGTTATTCTAGCACAGGAGTCTTTGTTGGAGCTGTCTATAACCGTTTGACTTGTCCATCTGCAGCATTTCAGAGCGTGTACTATAATGTGTACATTTCAGCAGAGAATTTGGAGGTGTTAGCTCCGATGTACAAAACACTCAAGTATTTCGCTCCTCTTGCCACAGCTGGTGATGACATACAGGGCTTTACCACCGGACCTGAAGCCCCTCAGAATGAGCCTGATCTGGGGGAAAAACCCGATGAAAGTAAGGGTGATAAGAGGGTCCCAACTGGTGTAACAACTTCCATTGAGGACCCATTGCTGATTTTGAAGAA…	846	EDGIRDYGRCLVGSEMCIRDSNDSWWGCYSSTGVFVGAVYNRLTCPSAAFQSVYYNVYISAENLEVLAPMYKTLKYFAPLATAGDDIQGFTTGPEAPQNEPDLGEKPDESKGDKRVPTGVTTSIEDPLLILKKPETFPEVAPGVTRHTSDHLNFLSLMGRGHLYTQFEFTANKRCFTIPLLFDNRSDQDKICWGTVKWFWSFFHLYRGPIDVTFVFEGQHDCDLEIWFTPFGMATTTPCQEVENYPDRSFVAGLGVLRCNTSRTGTVQIRVPWYSYLSAIS	281	ART66868.1	Hepatovirus A	44.8	1.4e-54
Seq24	OR645509	OM8	Pachyptila hepato-like virus 2	Pachyptila vittata	Picornaviridae	ssRNA	LINS	polyprotein	TRINITY_DN71314_c0_g1_i3_len672	ATGACAACATCTGCAGGATTGCCTTACTCTCGTTTGGGTCTTTCAAAGCGTGACTTGATTTCAGAGGATGGTATGATCAAACATGTTTTGTTGCAAAGCAGGCTTGAGGAGAATCTGGAGCGTTTGGATGCAGGAATTCCATTGAACATCTTGTTTAAATCGTGTCCAAAAGATGAGTTGAGAAAGAAAGAGAAAGTGTTGGAAAGTGATACAAGAACTATTGAAGCTAGCCCCGTTGATTTTTGTATACTTAGTAGAATGTGTTGGGGCCGGGCTATGGCAGCTTTACAAAGTAAACCTGGATTTACCACTGGTATTGCTGTGGGCATTAATTGTGATGAAGATTGGCATCCATTGTTTCAGCACCTTTTACGTGAGTATAAAAGGGGTTGTGATATA…	643	MTTSAGLPYSRLGLSKRDLISEDGMIKHVLLQSRLEENLERLDAGIPLNILFKSCPKDELRKKEKVLESDTRTIEASPVDFCILSRMCWGRAMAALQSKPGFTTGIAVGINCDEDWHPLFQHLLREYKRGCDIDFRSFDGSVQVWMLKWACWILSELSGLDHQRGCVLFQALAFSWHQLGCIQYSVHGCMPSGTSATSVTVSYTHLTLPTKYCQ	214	YP_009164030.1	Phopivirus	48	2e-45
Seq25	OR645510	OM8	Pachyptila megrivirus	Pachyptila vittata	Picornaviridae	ssRNA	LINS	polyprotein	TRINITY_DN317789_c0_g1_i1_len577	GCCGCGATTTTAACCATGCCTCTGGATCTTTCTTTTCCTTCCCCCGCAACTTATCAATCACAAAGGATATCAATTCTTTAACTTTCTCCAAAATCCACTCTACATTCTTCATAGCCAACACACCTTGGTTAAAATTGACCAATGCTGGAGCTGGGGCCTCTGCTTCAAACTCTGTGCGCTGATTCATATAATCAGCATAGGCCTGATCTATAGTTGGTTCATTAAAAATTTCTGGATCATCATCACAGGCGCTAAGTCCAAAAGTCCTAAGAAAAACAGCTTGAATCTTGTGTGATAGGGAAGTATAGGCTGACTTTATCTTTTCTCTCAACATTCTTGAATCCATCACCTCTGAAGCAAGCAAGGCTATAACTCCTGCAATGGTTGCTGGATTGGGAT…	577	MKATEFLTKLEDLVGSATDFLPSAAQSVNEASKSLVSSLGKKVGSMILKVIGYILIIFGNPNPATIAGVIALLASEVMDSRMLREKIKSAYTSLSHKIQAVFLRTFGLSACDDDPEIFNEPTIDQAYADYMNQRTEFEAEAPAPALVNFNQGVLAMKNVEWILEKVKELISFVIDKLRGKEKKDPEAWLKSR	192	QDY92330.1	Red-capped plover megrivirus	64.1	1.6e-62
Seq26	OR645511	OM9	Passerivirus GPS	Garrodia nereis	Picornaviridae	ssRNA	LINS	polyprotein	TRINITY_DN9596_c0_g1_i4_len919	AGAGATTAGGACACAGTTGTTGATCATAGAGTTGAGGATGGAGGTTCCGACACAGCCAGAGGGATTGCCACCAGTCATCAGATACGCCCGATCTCCGAAAACGTGCTTGGACACGCTAATGGAGCGGATGTATTTCTTGATGGCATCCTCGGCCAGGCCGGGGAGGGGAGTGATGATTTTGGAAAGGCGGTCAGCAATGAGGTCAAAAGCGCAGGAAGGGAGGGTGGAGTCAAAGCAGGAATAGTCCAGAGCCCAAACTTCTGCAAACCGGTCAAAGGAGTGGAAGAACTGGGTCCAGTGGTAGTCGGGGTCACAACCGACGGCAGAGCCGTACTGACCGGGCCGCGCGTGCATGTGCTCGAAGAGACCTCCGAGTAGCATGCGTCCAGCGATGATCGC…	919	GVHIPRRSRLRPSPAMGAFEVEKIPAPLSKNDKRLPEGVDVDTVAFSKQNRGDLSTPWPTLPVAVDLYFSQCDFPKLRMLSMDEAINGTPLLDGLDMKQSAGYPWSLTTNRRSLFTQDPASGKYKPVPELEEAVLACLENPDYFYTTMLKDELRPVEKALAGKTRLIEAAPIHAIIAGRMLLGGLFEHMHARPGQYGSAVGCDPDYHWTQFFHSFDRFAEVWALDYSCFDSTLPSCAFDLIADRLSKIITPLPGLAEDAIKKYIRSISVSKHVFGDRAYLMTGGNPSGCVGTSILNSMINNCVLIS	306	ADL38958.1	Passerivirus A1	94.8	5.4e-166
Seq27	OR645512	OM6	Ardenna-associated hantavirus	Ardenna grisea	Hantaviridae	(-) ssRNA	LINS	RdRp	TRINITY_DN611049_c0_g1_i1_len713	AGTTGGAAAACAGAGGGTGGGAAAACTGACTAGAGCACTCCTGGAGATCATCCAGGCTCTGACAGGCTCGGGGGTTGATACTGGGGATCTGCAAGTTGCAGACACCACAGCTAAGGAGACTGTCATTGAGACTGTCGAATTTGAAGATGACGACTCCTGGGGACTGGGCTCAGAGTCAGAGGGTGAGGAAGATGCAGTTGAGTCCAACTTCACACTGGAGACTCTGGCAATGGAAAATGAGATGGTGTGCGATGAGAAAGAGCAGCTCAGGCCAAGGGGAATTGGGCTCATTCATGGAGGTTACACAGGGATAGGAGCAACTGTCAGAGACTGGATCTCAGGGGGCTCGGAGGTGACAGGTGCATTGAACAGTGTACACGGGATTCTGCTCCTGAAAGC…	655	VGKQRVGKLTRALLEIIQALTGSGVDTGDLQVADTTAKETVIETVEFEDDDSWGLGSESEGEEDAVESNFTLETLAMENEMVCDEKEQLRPRGIGLIHGGYTGIGATVRDWISGGSEVTGALNSVHGILLLKALCAQHNTTRLDPSQFQALITLELILRPVIEDIQMCGLASSMAMVCEEDKAIEPQDLLPYPSFNYVKYKAAVRKIFPLRRMAIYD*	218	YP_010088064.1	Perch actinovirus	34.5	2.3e-31
Seq28	OR645513	OM6	Ardenna hepatitis B-like virus	Ardenna grisea	Hepadnaviridae	dsDNA	LINS	Polymerase	TRINITY_DN86541_c0_g1_i1_len673	GAGACAGTATTTCGCTGGATGTTTCTCAGGCTTTTTATCATCTTCCTCTCAATCCTGCTTCTGCTCTGCAGCTTGCTCTTTCTGACGGAAAACTGGGTCTACTATTTTCGGAAAGCTCCAATGATACCGGTGTCAGCCTTTTTCTCCTCCATCTTTTCTCAACTGCCCTCGCAGCTGAACTATCTCATTGCTGCAATATTTGGACTTTTTCTTATAGGGATGACTTCCTCCTCTGCCACACAAGCTCTTGTTACCTTAGCTCAGTTAGCCACAGTGTCTGCTGTTTTCTTGAAAGCTTTGCAGTAAGAATAAACTTTGATAAATGTACTCCATCACTGGTTGAAGAAATCAAATTCTTAGGACTGAAATTTACAAGGACTGACATGATGATACCTGATG…	428	DSISLDVSQAFYHLPLNPASALQLALSDGKLGLLFSESSNDTGVSLFLLHLFSTALAAELSHCCNIWTFSYRDDFLLCHTSSCYLSSVSHSVCCFLESFAVRINFDKCTPSLVEEIKFLGLKFTRTDMMIPDEKWIESKQV*	142	CAC80814.1	Stork hepatitis B virus	56.8	2e-37	Endogensied
Seq29	OR645514	OM9	Garrodia hepatitis B-like virus	Garrodia nereis	Hepadnaviridae	dsDNA	LINS	Polymerase	TRINITY_DN103178_c0_g1_i1_len537	TCGTCGGCAGCGTCAGATGTGTATAAGAGACAGTCACCTGATTAGTTACTGCTAAATACATTGGTTTTAACATTTCAATATTTCCTTTTGTAAATGGTAACACAAAGTTCAAATGTCCAATTAAACGCTGAATACATTTCCAATCATACCATTGTCCTATTTTGATTTGTTTTAACACAGTTCTTAACTCACTCCATCGTTGATCTTCAATCCGAAGAAATTCATGATCAATCATATATCCAAGAAAACGAATCTCAGTTACAGGTGATGGAGTTGTTTTGTCAAAATTAATTCTCACGCCGAATTCTTGTAGAAAAGAGCAGACAGCGTGGCTAATTGCGTTAAGGTGACGAGCGTTTGGGTGACAGAGGAGGAAGTCATCCATATAAGTAAAAGTCC…	537	SRLAISDGKHVYYFRKAPMGVGLSPFLLHLFTTALGSEISRRFNVWTFTYMDDFLLCHPNARHLNAISHAVCSFLQEFGVRINFDKTTPSPVTEIRFLGYMIDHEFLRIEDQRWSELRTVLKQIKIGQWYDWKCIQRLIGHLNFVLPFTKGNIEMLKPMYLAVTNQVTVSYTHLTLPT	178	AJE59611.1	Duck hepatitis B virus	85.4	3e-84
Seq30	OR645515	OM6	Ardenna-associated arenavirus	Ardenna grisea	Arenaviridae	(-) ssRNA	LINS	L protein	TRINITY_DN427747_c0_g1_i1_len229	AGCTCTGTGGGCCATTGTCTCGCTGATGTAGACACCAAGTCCATATCCGATGCAATGGATGACAGCCCTCATTTCTTAACAGCTAAAACACTGATCACTGATCTGTGTCAGACCTGGGGAATGGAGGACACTTTGGACTTTCTTGCCACGATCTTCTACGATCAAGATGTTAAGAAGATGGACAAGTTGTTAAAATTGGAATGGTTGCATGCTGATTCTGGGATGAAGG	229	SSVGHCLADVDTKSISDAMDDSPHFLTAKTLITDLCQTWGMEDTLDFLATIFYDQDVKKMDKLLKLEWLHADSGMK	76	YP_009551555.1	Wenling frogfish arenavirus 1	37	1.4e-06
Seq31	OR645516	BR1	Petroica-associated hepevirus	Petroica traversi	Hepeviridae	(+) ssRNA	LINS	Non-structural/replicase polyprotein	TRINITY_DN547344_c0_g1_i1_len238	CGGCAAACACCATACATGAAATGCAAGGAGCAACATACAATGAACTTGGTCTTTATATCCCTCAACAGGATTATTCACTTTATGCCAAGAGTAGAGGTCATATGATTGTTTCTTTAACTAGACACACCCAAAAGTTAATCATATATACAGATAAAGTCAATTTGTTGGAAATAACTTCTGAAATAGAGCTTGTGAACACACCACATGCACCTACCACACCGTTGGTGGAGACCGAGTT	238	ANTIHEMQGATYNELGLYIPQQDYSLYAKSRGHMIVSLTRHTQKLIIYTDKVNLLEITSEIELVNTPHAPTTPLVETE	78	QJI53774.1	Hepevirus sp.	0.623	7e-18
Seq59	OR900097	OM3	Sturnus papillomavirus	Sturnus vulgaris	Papillomaviridae	dsDNA	LINS	L1	TRINITY_DN175889_c0_g1_i1_len301	GGTATTAACAAGCTCAATAGGGGGTAGGTCAGTGTCGGGGGTGTCCCCATCACACTTCTTAGCCAGGCCCCAGTGCTGGCCCACCGCAGGCGCGCACCCAACAATAAGCATCTGGTTCTGCTTGGGGTCAAAGCCAACACTAACCCGGTTGTCGGGGTTCGGCTCCCCAACAACCACCCCAGAATTCTGCTCAGCATCCCTCCCTCTATTAAAAGCAGGAGCAGCGGAAAGCCCAACACCAACAGGCTGACCCCTGTCAACCTCAAGGCCGACAAGACACCAGACAAGCCTGTGCTTCTCC	301	EKHRLVWCLVGLEVDRGQPVGVGLSAAPAFNRGRDAEQNSGVVVGEPNPDNRVSVGFDPKQNQMLIVGCAPAVGQHWGLAKKCDGDTPDTDLPPIELVNT	100	AYN76738.1	Etapapillomavirus 1	0.74	7e-46
Seq60	OR900098	SP1	Thinornis picornavirus	Thinornis novaeseelandiae	Picornaviridae	ssRNA	LINS	Polyprotein	TRINITY_DN102193_c0_g1_i5_len887	AGTAACGTGGTTTGGCGAGAAGCTAAGAAAGCATTTTGGGTTGAAACCAGTTATTGAGAAGCAAGGACCATGGAAGGAGGACTTTGTGAAGGCAATAAATGTAGGTCGTGGTATTGATTGGGTGATTTCCCTCTTGCACAGATTATACAATTGGATTAAAGGGATGTCCGAGAGTGGCGAGATGGAGAAGAGAGAGGCCAGGTGGAAAGAGGTGCAATCGACAGTAAAGTGGTATAGCCAAAATAAGCAGAATTTGCACACACAACCGATAAAGGTGCTACTTAATGGTTTAAGATCTGTAGATGAGGGTATACAATTGTTGATAGATCAAGGCAAGAATCCAACCTGGCTCATATCTATCCAAACTCATCTCAACAGTGTGATTAAAGTTAATAGAAG…	795	VTWFGEKLRKHFGLKPVIEKQGPWKEDFVKAINVGRGIDWVISLLHRLYNWIKGMSESGEMEKREARWKEVQSTVKWYSQNKQNLHTQPIKVLLNGLRSVDEGIQLLIDQGKNPTWLISIQTHLNSVIKVNRSRQEPIGIVLSGRPGCGKSIISGILAHGLDHLLGTGNPYSLPPHAKHFDGYNGQSVVLMDDLGQNPNGEDFNLLCQMISTCEFHPPMASLDEKGILFDAEFVIASTNLNVLTPPTIIEPDALKRRLQKYDVV	264	YP_164335.1	anativirus A1	38.6	5.9e-45	TRINITY_DN4972_c0_g1_i2_len1667	GGAACACCTACCCCACATACCTGGTAGGGTTGATAACATTCTGGATGTGTGTCGAGTTATGTCTTTTGTGAGTCTCGATGATGGATCTTTAAGCGTGTTGACCATCAGGAACCATCACAGCCAGATGATTAAAAGCTGGGATGTCTCAATTGGATCAGAACTCTTCAGAAACACGCTGATGGGTAGATGGGCTTCTGCATATTGCCACTATAGGGGCTGTATCAATGTGACATTTATGATGGCAGGAGCAGCGGCTATGCAAGGGAAGCTAGTAGTAGTCTACACACCGCCTGGAACATCACTGCCAGACAACCTCCAAGAAGCAATGTTGGGCACCTACTTAATTTGGGATATAGGATTGCAATCCTCTTGCTGTCTCACCATTCCTTTCATTTCCAA…	1642	EHLPHIPGRVDNILDVCRVMSFVSLDDGSLSVLTIRNHHSQMIKSWDVSIGSELFRNTLMGRWASAYCHYRGCINVTFMMAGAAAMQGKLVVVYTPPGTSLPDNLQEAMLGTYLIWDIGLQSSCCLTIPFISNSPWRFTTTEDNLFSYNGWLSVWYLTSLTYPPGTANVADILVLVNAGEDFRLRLLKDSPFFQGPDPLSTEPEKLFSQDQVGDLNLDDGPNPNLINPETGLSSSSVEGKFANENMVVSKGYGTQETSVEAVFSRAALYTKTKLNSGIVTVSFDNEGIVATSIQNLGKLRTFTFYRYFADIIITNNSSTEQLCCMWCGPGSSRPTNVDSTEWCSPSNPTIIGNSVIRFRIPFMCVAGAYTSSYDGVNKWSGIYGKNPGNYIGDLVIKSL…	547	AFV48064.1	WUHARV Sapelovirus 1	0.348	4.7e-67

## Sheet: Non-polymerase viral proteins
NCBI.seq	GenBank.accesions	Library	Virus.name	Host	Family	Genome.type	Segment	Contig	Nucleotide	nt.len	Amino.acid	aa.len	BLAST.accession	BLAST.name	Percentage.identity	e.value
Seq32	OR645517	OM8	Pachyptila astrovirus	Pachyptila vittata	Astroviridae	(+) ssRNA	Structural polyprotein	TRINITY_DN509486_c0_g1_i1_len369	CTGAGATGTGGAAATTGCTGCATGTTGAAGTGGTAGCGACACCACTTTCTGGGTCTTCCAACGTAGTTGGCTCCGTGGGGTTTATGTCACTCACCCTCAATGGACTTGAGGCTGGAGCTGACTCGATTGACACAATCAAAGCTAAGAGACACACCCAGTTGACCCTTGGGAAATCTGGCAGGCTGAGGATCCCCTTTCGGGAACTTGAAGGGCCCCGGATGGGCTGGTGGCTGGTTGATACATCAGCATCTCCTGCAGATGCATACGGACCAGCTATAGACCTGCTCGTTGCTTATAAGACCAGAAACCTCCTCATGGCCACTGGTGATGTTGCTTATACTGGCACCCTCTGGCAAATTGAGTTGCGGA	369	EMWKLLHVEVVATPLSGSSNVVGSVGFMSLTLNGLEAGADSIDTIKAKRHTQLTLGKSGRLRIPFRELEGPRMGWWLVDTSASPADAYGPAIDLLVAYKTRNLLMATGDVAYTGTLWQIELR	122	AXF38644.1	Avastrovirus 2	84.4	1.2e-52
Seq33	OR645518	OM4	Sturnus rotavirus A	Sturnus vulgaris	Reoviridae	dsRNA	VP4	TRINITY_DN304552_c0_g1_i1_len288	TGGTCTCTCCAAGTCTGATCTAACAGTAGTCGAATTCTGAATGGGTGTTTGATAATCATCATTTGAAGGTACTAGTGATATTAATGAAAATCTACCTTTTGTTTCATACTCTATTTCATTGTCCCCATTTGGTTTCGCTGCTGGTAGTCCATATAACTTTTGCTCTCTCGTTCTAGTTATTCTGAACGATGGTTCTTGTATTTCTGGTTTGAATCTGAAACGTAATGAGTTCAATGCTACAAAATCTGTAAATTGAGTGGATAGAGTACTGTCTCTTATACACATCTC	288	EMCIRDSTLSTQFTDFVALNSLRFRFKPEIQEPSFRITRTREQKLYGLPAAKPNGDNEIEYETKGRFSLISLVPSNDDYQTPIQNSTTVRSDLERP	96	AGA19163.1	Rotavirus A pheasant-tc/GER/10V0112H5/2010/G23P[37]	87.5	7.6e-34
Seq34	OR645519	OM4	Sturnus rotavirus A	Sturnus vulgaris	Reoviridae	dsRNA	VP7	TRINITY_DN82608_c0_g1_i1_len885	AAGTACTGAATGTACTAACTTTTTTCTTGAGATAATATTCTATTTTATATTTTATGTTCTGTTCTCAATTATTTTGGAAAAGATGTCTAAAATATTCAGTTGGGTTATTATTACTGCTGTACTTGTATTTGCTATTACTTCTAAGTGTTCAGCCCAGAACTATGGAATTAATGTTCCAATCACAGGGTCTTTGGATGTAGCAATACCAAATTCTACACAAGATCAGATAGGATTGACTTCAACACTATGTATATTCTATCCAAAAGCTGCTTCTGACGAAATCAATGATCCAGAGTGGAAAAACACAATAACACAATTACTTTCAGTTAAAGGATGGCCAACTACTTCAGTTTATCTTAATGAGTACTCTGACCTAGTGACTTTCTCAAATGATCCGAA…	885	STECTNFFLEIIFYFIFYVLFSIILEKMSKIFSWVIITAVLVFAITSKCSAQNYGINVPITGSLDVAIPNSTQDQIGLTSTLCIFYPKAASDEINDPEWKNTITQLLSVKGWPTTSVYLNEYSDLVTFSNDPKLYCDYNIVLAHYTDNIALDMSELAELLLYEWLCNPMDVTLYYYQQTAESNKWIAMGTDCTIKVCPLNTQTLGIGCQTTNVDTFETLTTTEKLAIIDVVDGVNHKVNYSVATCTIKNCVRLNPRENVAIIQVGGPEILDISEDPMVIPKMTRMTRINWKKWW	294	AIT39443.1	Rotavirus A	85.4	2.5e-144
Seq35	OR645520	OM4	Sturnus rotavirus A	Sturnus vulgaris	Reoviridae	dsRNA	VP2	TRINITY_DN148120_c0_g1_i3_len590	GTATAAGAGACAGTGTCGTAGAGTGGACGTGTTTGCAATTATATTGAATAACATGCAGCAGATTGAACGGGCATCGGATAAAATCGCTCAAGGCGTCATTATCGCATACAAGGAGATGAGACTAGATTATGATGAGCTATATGGATTCGTTAACTTGGCACGTGATATTGATGGTTATCAGCAAATCAACCTAGAAGAACTAATGCGTTCTGGAGACTACAGTCAAATAACAAACATACTATTGAATAATCAACCAGTGGCTTTGGTTGGAGCTATTCCATTCACTACTGATTCTGCAGTTACATCATTGATTGCTAAATTGGATGCTACCGTGTTTGCACAAATTGTAAAACAAAGAAAAGTTGACACAGTTAGACCTATTCTGTTCAAAATAAATTC…	565	YKRQCRRVDVFAIILNNMQQIERASDKIAQGVIIAYKEMRLDYDELYGFVNLARDIDGYQQINLEELMRSGDYSQITNILLNNQPVALVGAIPFTTDSAVTSLIAKLDATVFAQIVKQRKVDTVRPILFKINSDSNDFYLVVNYNWTPTSTTKVFKQVPQIFDFRAAMHILSSNLTFTIFQLSLIHI*	188	AYA60741.1	Rotavirus A	93.8	9.3e-87
Seq36	OR645521	OM4	Sturnus rotavirus A	Sturnus vulgaris	Reoviridae	dsRNA	NSP2	TRINITY_DN383710_c0_g1_i1_len700	CAATGGAGTTAAGATCGGAAAAGATAAAGCTGCTGAAATAATGAATGTGCCTATATCAGTCAGACATTTGGAGAATCTGATTAGGAGGATTGAAAATAAAGATGATGTTATGTCTAGTGATCCAAGTTTGATTACTAAGTCTGTGCTGATTGCAATGGGTCTAATCAAAGAATCTGAATTAACTTTGACTGCTGAAGGAGGAGAGATTGTTTTCCAGAATCAAGGATTTACAATGTGGAAGTTAGATTATAAAAATCATGTGTTGATGCCAATCACTGATCCAAATTTTATTGAATATAAAATAACTCTGAATTCTAATGATCCTATTGACGATAAAGTTGTGAAGGAGTTGGTATCCGAATTAAGATGGCAGTATAATAAATTTGCAGTTATAACGCA…	688	NGVKIGKDKAAEIMNVPISVRHLENLIRRIENKDDVMSSDPSLITKSVLIAMGLIKESELTLTAEGGEIVFQNQGFTMWKLDYKNHVLMPITDPNFIEYKITLNSNDPIDDKVVKELVSELRWQYNKFAVITHGKGHYRVVKYSSVANHADRVYATFKSIQKRNPSHKFTELDTRIIWTNWSAFIKSMLNGMKLDDSKRLLFTKIKQNESPFKGVTSERKLDEVSLLG*	229	BCX55490.1	Rotavirus A RVA/Raccoon-tc/JPN/Rac-311/2011/G34P[17]	89.9	1.4e-113
Seq37	OR645522	OM4	Sturnus rotavirus A	Sturnus vulgaris	Reoviridae	dsRNA	NSP3	TRINITY_DN389047_c0_g1_i2_len765	GGAATAAATTAAGGATGATGCTGTCTTCAAAAAACATAGATCAAAATACTAGAGTATTGAATTCATGCTTCAAAGTTAGAAGGAATCCAAATAAGTCATCAAGTATAATTACTTGCACTAAATTACTTAAAGATAAATTGAAGAGAGGTGAAGTGATTGAAGTAGAGGATTCAAAATTGGAAGAACCAATGGAAGTCGATGTTGCTACAAATATTGATTGGAAAGCAAAATTTGAGACAGCAAAAAGTAAATTTCAAGAAAAATATAACTCATGGGTAGTGAAAGCGAAAAAAGTAACAGAGACTGTGAAAAGCATGCAGGCGATCATAGCAAATCAGCAGGCGACAATAAATTCATTTGAAGAAAGACAAATGCAAAAAGAGATGGAGTACAAAATGA…	632	NKLRMMLSSKNIDQNTRVLNSCFKVRRNPNKSSSIITCTKLLKDKLKRGEVIEVEDSKLEEPMEVDVATNIDWKAKFETAKSKFQEKYNSWVVKAKKVTETVKSMQAIIANQQATINSFEERQMQKEMEYKMKIENLLSSIEWKINSREIDQDVKKDYLQDIETMTVIDVNDGISGTEEFIHKLIDDYSDALTLLKGLTERFGLTVNFE*	210	BCX55491.1	Rotavirus A	70.3	4.3e-76
Seq38	OR645523	OM4	Sturnus rotavirus A	Sturnus vulgaris	Reoviridae	dsRNA	NSP1	TRINITY_DN280442_c0_g1_i1_len813	CGTGCATAATGTGTTTGCATGTGATTTTTGTAACGTTAATCATATTTGTAGATCATGTAAGGAACATAGAATTGATTTATGCCCTTTTGCTGCTGATACAATAAATAGGTTTAATCATGACTTAATTAGATTAGAAGGAATAACTGAGTTGAGTGATCATGTGCTTTTTGAAACTTTAATTCCATTGTGTAAAAAATATGTTGATGCAATGAATAATCAGTCAAAATCTGCAATTTGGAAGGAATTGAAAAATAAGAGGAAGCAAGGATTGAGGATGCACACTACTTCGAGTGTAGCTGTTGATCTGAATGATTGCTATTTGCCTACAAATATACTTGCATTTAAATCAATTGAAAACAAATCATTTGGAGATGTTGATGTTACCTCAATGTATTTACT…	813	VHNVFACDFCNVNHICRSCKEHRIDLCPFAADTINRFNHDLIRLEGITELSDHVLFETLIPLCKKYVDAMNNQSKSAIWKELKNKRKQGLRMHTTSSVAVDLNDCYLPTNILAFKSIENKSFGDVDVTSMYLLFGHYEPHRNREQFISYTNINLKHFRKTYDAIVNLNLQLAMNRGKSDKPMITFDITPNKTVPFINDQKYICQIDDKPINYGIIRNDFDRFLICRPILNCLKPDEMMENIIVVWLIQNERVKMTKLQRMHYETMFRLIN	270	BBE21092.1	Rotavirus A RVA/Raccoon-tc/JPN/Rac-311/2011/G34P[17]	62.3	7.8e-100
Seq39	OR645524	OM4	Sturnus rotavirus A	Sturnus vulgaris	Reoviridae	dsRNA	VP3	TRINITY_DN311267_c0_g1_i1_len563	CAAGATATATATGTTAGGATCTGCGCCATCTTACTGGATCTACGATGTTCAATTGATACATAAATTCAACTTCGAGACTTGGGATCCATTAGATACACCGTATTCAAATAAACATCATAAACAATTATTCTACCAAGAAGATGTGAACAAACTTGGTGATAATTCAATACTGTATATTGACATTAGATCAGACAGAGGTAACTTGGATTGGAAGGAATGGAGAGAAAAGGTTGAAGAGGAAACAAAATATAATTTGAATATCATGTACAACTATTTGAATAGAGGTAAGAATAGAATATGCTGCTGTAAAATAACTGCTATGGACTTAGAACTACCTTTGTCAGCCTTATTGTTACATTTCCCTACAACTAGAATACGCTCCGAGTGTTATGTTATTTG…	563	KIYMLGSAPSYWIYDVQLIHKFNFETWDPLDTPYSNKHHKQLFYQEDVNKLGDNSILYIDIRSDRGNLDWKEWREKVEEETKYNLNIMYNYLNRGKNRICCCKITAMDLELPLSALLLHFPTTRIRSECYVICTQEMMKDKMRFIPKGSLYAFINNTKTDNVFIGPDFKIKPTDKYVVALYALSNED	187	BCX55485.1	Rotavirus A	72.7	7.3e-81
Seq40	OR645525	OM7	Pachyptila (Broad-billed prion) rotavirus D	Pachyptila vittata	Reoviridae	dsRNA	VP4	TRINITY_DN25529_c0_g1_i8_len2325	TTCAAGCAGAAGACGGCATACGAGATGCGAGTTACCGTCTCGTGGGCTCGGAGATGTGTATAAGAGACAGTCCTTCATTATGGACTAGTTTAAATAGTTATATCTCTGTTACTGATGAATTGCAAAATTTTACTGATGAGTGGGAAAACAAGACTATTTACCAATTTGTAAATAGATCAGCAATAGGATCAGCGCAATTAGGACCGGTACAATGGTCTGGTGGTGATACTTTTGGATCTGATAGAGTTGAGGGTATGTTAGGACCTAATGATAAAGAGACTATGAGCCAAGATGAAGTTGAGCAATTATTTACCAAATATTCAAATCCATTGTATGTATTATTTGACAAATCAAATGAACCAGAAAATTCTAAAATATTCACACTACTTAAATATAATC…	2325	QAEDGIRDASYRLVGSEMCIRDSPSLWTSLNSYISVTDELQNFTDEWENKTIYQFVNRSAIGSAQLGPVQWSGGDTFGSDRVEGMLGPNDKETMSQDEVEQLFTKYSNPLYVLFDKSNEPENSKIFTLLKYNRNTSQRKVQYNLLQPNISSIPFYDTTVTITAENKPIFIYITENNAGDGIDTHIIGYNNDVQLRGLLRLTKLDTGKVEVAMYDPNQDLYDRPTWLYDDNKILNILEPYYVSSFDPKSMVSPATQEPTLFVREMHDKFLLSPNWIPKSYELKFNQICRTNMTTYAQPVVVDEVISQESLWKEVKYARDVELKVVFKSDVVRQSGLGYKFSSATFKPYSYSYTYNINDEEIIANVTTSFNNLAITSQGGALPTDFAVLEMQYISTGTLLY…	774	AIW53353.1	Rotavirus D	48	9.4e-191
Seq41	OR645526	OM7	Pachyptila (Broad-billed prion) rotavirus D	Pachyptila vittata	Reoviridae	dsRNA	VP3	TRINITY_DN16404_c0_g4_i2_len782	TAAGAAAATTGCAACAATTAGACCGATAATAGCTTTATACTCGTTATCTAATACACTTAATGACAAAAATGATACAATTAATTTTATCAATAATGTTGAAAATGGAATATTAACGTATAGAGCAAGAAACAATTTTTCAAATACGAATGTTCAATGTAACGGGAACTTTACTGATAATACATGTATTAGAACTGAATTGAAGTCATCAAATTCATCAATAGTAACATCTTTACAAGGAGCTTTAGGCTGGTTTGGTGCAACTACTACCTTTAATGACGATCCAGCAGGAAATGTACACTATCATATAATCAAAGTGAACAATTTTGAGAGAACTTTAGATAATGTTGCGTCACATTTACAAATATCACGAAGATCTCAGTTTGTACGCTATACTGAAGC…	730	KKIATIRPIIALYSLSNTLNDKNDTINFINNVENGILTYRARNNFSNTNVQCNGNFTDNTCIRTELKSSNSSIVTSLQGALGWFGATTTFNDDPAGNVHYHIIKVNNFERTLDNVASHLQISRRSQFVRYTEAATSLSNYLFRDLASVGFDVDLTMTAENNHASGHVYNALVYFRHNLRFDLLYWINVHLKGNFKTPNTKYYKHSRDEIINAVDAAIRYAKYHDDKTLLYYSQELLQILYKS*	243	AXL64580.1	Rotavirus D	60.7	6.8e-69
Seq42	OR645527	OM7	Pachyptila (Broad-billed prion) rotavirus D	Pachyptila vittata	Reoviridae	dsRNA	NSP1	TRINITY_DN415144_c0_g1_i2_len786	CTGAAAAGGAAATTGTTACCAACTTATCAATTTTACTTTAACGCTTTGCTTCCTGATTATCGAAAAATCATGAAGAATGAAAATGAAGCCAGAAAACAAGGAAGAAGAGTGCATTATTGTTCATCAGTCCACATCGACATCAATGACATGTTTCTACCACTTAATGTAATCGGTTTTCGCACAATGAAGAATCAACAATTGACAACTTTTATCATTTTTGGACATTACGAACAATCACGAAATAGAGAGCACCTGATTTCTTACACAAATCTTAATCTGCGACAATATAAAGAGTTTGCTGACATCATAGAATCCATGAATATAGAGTTGGCGATGAAAAGAGGACCAACAAACAAACCATTGATCAGCTTAGATATTACAAGAAACAGAGATTCGATT…	649	MKRKLLPTYQFYFNALLPDYRKIMKNENEARKQGRRVHYCSSVHIDINDMFLPLNVIGFRTMKNQQLTTFIIFGHYEQSRNREHLISYTNLNLRQYKEFADIIESMNIELAMKRGPTNKPLISLDITRNRDSIPVIEQQKYINQLFPNSVSRAMIKMITPNSINICRPILDLLSNENIVKEMAKSKLYRVAGITLNEVESKHYAIINLTSYDIRVP	216	AXF38706.1	Rotavirus D	42.4	1e-48
Seq43	OR645528	OM7	Pachyptila (Broad-billed prion) rotavirus D	Pachyptila vittata	Reoviridae	dsRNA	VP6	TRINITY_DN80892_c0_g1_i2_len556	TTGTCATCTATTGCGTTAACGGTTAAAGATGCTAGAGATAAAATCATTACTGGCACTCTGTATTCAAATGTAGCTGATACCATACAGCAATTCAATCAAGTCATTAAAACATTAAATGGATCGACTTTCATTACTGGAGGGCTGGCTTTAATGCCGAGACGTGAGTGGAGATTTGATTTACCACAGCTTGGTACTACTCTACTAAACATAGACGCTAATTACGTGGAATCTATGACGCCTACACTTGAATATTTAGTAGAGTTTATAACAGCAGTTTGTGAAACTGAAATGCTAATGGATAATACTAGAAATGGTGCCTATCCTCAATCAGAAGCTCTTAGAACGCTTTCCAACAATAAATATTCATTACTGTCAACTGACTATAGCGGTAAATATATA…	518	MSSIALTVKDARDKIITGTLYSNVADTIQQFNQVIKTLNGSTFITGGLALMPRREWRFDLPQLGTTLLNIDANYVESMTPTLEYLVEFITAVCETEMLMDNTRNGAYPQSEALRTLSNNKYSLLSTDYSGKYISEWHQRFSAKDPSFQNHVPYMFPYDMAIAYDRATAAYDN	172	AHN49680.1	Rotavirus D	78.6	2.7e-72
Seq44	OR645529	OM7	Pachyptila (Broad-billed prion) rotavirus D	Pachyptila vittata	Reoviridae	dsRNA	NSP2	TRINITY_DN88192_c0_g1_i3_len1089	ACGAGATGCGAGTTACCGTCTCGTGGGCTCGGAGATGTGTATAAGAGACAGTCAGCACAGTCGGAGTTTGCAGCTGCTCCCTGCGATGGCTGAGCTGGGCTGTTTCGTAAATGTGGTGGGAGATGAGTCGAAGTTTGACTTTAAAAGAATAACAAATAAAGCAGTTGATATAATGCTAACAATGAAGTTGAGTTCTGATGAACCATGGGATACGATTAATTATGGACTTACTCCATCCAATAAGTATAGAAGAAGATTTATGACTGATTATAATAGTGGTGGGATAAACTACAATAACCAAACATTTAATGAAATATCAGCATTTCTTGAAAAGATACTTAACTCGCATATACAAAGGTTTAATTTTAATCAAGCTATATCACTTTTGGGGAAATTTTT…	1018	RDASYRLVGSEMCIRDSQHSRSLQLLPAMAELGCFVNVVGDESKFDFKRITNKAVDIMLTMKLSSDEPWDTINYGLTPSNKYRRRFMTDYNSGGINYNNQTFNEISAFLEKILNSHIQRFNFNQAISLLGKFLSVRHLENLYYRYIDQTDIMHTDTDLQFRAVMILIGASKALESTITAEGGTVVYMNKSYTIWRCDYNKHKLMPTKNIEYKITINSMTEDSEDEKKLAAYIKYNYNNFAVITHGKGHFRLIPYQQIMAHADRFYSAIMNIRKIKSDYSTIKLSKILTHQGWQNFVLAVESGRSLPDSKSELFKSSKLNTDVKKRIVSMQNDDMSVVD*	339	AXL64569.1	Rotavirus D	52.1	3.7e-89
Seq45	OR645530	OM7	Pachyptila (Broad-billed prion) rotavirus D	Pachyptila vittata	Reoviridae	dsRNA	NSP3	TRINITY_DN45103_c0_g1_i12_len833	ATGGCAACTCAAGCATCAGCTCAGTTAATGTTGGATATCTCTTGTTTGACGGCGCAGTATGTGGCAAAAAAATATTTAGAGGAACAAGGATTCACAGTGGATGTCCACCAACTAAAAACAGATATAAGGGAAAAATTTGATGTTATGGTTACTGAGGCAGGAGTGGCGCAATCAGTTATGGGTAGAGCTAGGACTATAGATGATGCAATCAATGGCAGATGTAATTCAGCATACAGAAATCAAAAGTATATGACAACAATTAACACAATAAAAAAGTTAGAGCAAGATTTATATAATTTGAGATTATTGATGGATTCTATGGACATAAGAAAAGACGTAAGAGTGTTATCATCATTATTTAGAATTAGGAATTCCATGAAATCAGGATCCGTAATTGAA…	726	MATQASAQLMLDISCLTAQYVAKKYLEEQGFTVDVHQLKTDIREKFDVMVTEAGVAQSVMGRARTIDDAINGRCNSAYRNQKYMTTINTIKKLEQDLYNLRLLMDSMDIRKDVRVLSSLFRIRNSMKSGSVIEVDSSVYDKLEKGELISVDAVEKDKEQLIRLNQLLDAKNDTIKKLRHEIMILRATRLTEPDGIAINAKYKSAKRECDVSVVIELENKISYLEKLIHGLAKRCGFNVAYE*	242	AXL64573.1	Rotavirus D	47.5	1.5e-50	Complete
Seq46	OR645531	OM7	Pachyptila (Broad-billed prion) rotavirus D	Pachyptila vittata	Reoviridae	dsRNA	VP2	TRINITY_DN57862_c0_g1_i11_len1846	TGAATATGATTCCACAGTCAATGAGATTAGATGCGAATTATAATTTTACGTTAGATAATTCATTTACTCACACAGCAAGATACCTTCCTCAGTTACTCATGCAAGACAGATTGAATTTACATGAATTGTCATCTATTTGGGATACTTTCACGACAGCGAATTATGTGCTTGCCCGTTCTATAGTTCCAGATTTGAAAGATCTACTATCCGCAGAAGTACAAATTACTGACATGGCAGCCAACCTTAACTTAGAAGCACTTACTACTCAAGTCGAGACAGCATATCTGTCAGGCATAACAACTGAAGCAGCAAATGAATGTTTTAAGTTGATCATTTCAGCTCTATTATCAAATAGGACTTTATCAACTAATTATACAAATTCAAATTATGTGTCTCTCA…	1829	NMIPQSMRLDANYNFTLDNSFTHTARYLPQLLMQDRLNLHELSSIWDTFTTANYVLARSIVPDLKDLLSAEVQITDMAANLNLEALTTQVETAYLSGITTEAANECFKLIISALLSNRTLSTNYTNSNYVSLISGMYLLTIIPFSNFLRESVVSLQMAIINSILYPAFGLPQLTYTYLDQETPFAIAQRTINNRRVREWLQHVNNFDFPRVNRNGVHIYTIPDRIRYGHIINLYSELLTELSTQNFRTYTLEYQRAIKRALQLFVRRIPQILDLTRLLCYNYEVLARMIVFSQQRVITLTTEKIDLTRVTSLLFLISNTVVMPDPQTLLRYFNVNRNFLNNYNEMIDNTVAQLYAANRLNLYRKKVLSIVTEFMKSLHIFDATRIPADQMYNLRDRMRR…	609	YP_003896047.1	Rotavirus D chicken/05V0049/DEU/2005	78.6	7.3e-279
Seq47	OR645532	OM7	Pachyptila (Broad-billed prion) rotavirus D	Pachyptila vittata	Reoviridae	dsRNA	NSP5	TRINITY_DN458804_c0_g1_i1_len534	TTGACTCCTGATGATTCAGCATCTAAATCATGTGGACCCGCACAGACAATACGACAAAAAGCGTTCAAATCTCCGTCAATGGTATCGCAATGTGAAGAAGAAACATTAATGGATAATGTTATTAAAGATTGGAACGAATATTTAGAGGAGGTTGCTGATGCAGAAGGAATGGAGTTAGACGTTGTACGAAATAGTTCAAAAGCCTCTGAAACCAGTGATAATAGCTCTACTAAAGTTAAAGTAATTAAAAAAATGAAAGGTGAAGAGTCGAAAACTGAAAAAACGGTGTCTATTAAAGAAGCCGCGCTACGCGTAATGGCACAACCTATTAAACGGAGCTATAGTGACGACTCTTCAGATGAAGATTGTAATAACTGTAGACATTGTAAAAAACTGAGA…	440	MTPDDSASKSCGPAQTIRQKAFKSPSMVSQCEEETLMDNVIKDWNEYLEEVADAEGMELDVVRNSSKASETSDNSSTKVKVIKKMKGEESKTEKTVSIKEAALRVMAQPIKRSYSDDSSDEDCNNCRHCKKLRKLRKRLHLAHCLL	146	YP_003896057.1	Rotavirus D	44.4	2.4e-09
Seq48	OR645533	OM8	Pachyptila (Broad-billed prion) rotavirus D	Pachyptila vittata	Reoviridae	dsRNA	VP3	TRINITY_DN466738_c0_g1_i1_len265	CTGTATATAAGAATAAATTTGTCCTTTTGAAATCCGAATTATATTCGATTTAACTGTAATGTCATTTCCGAGAAAATATATTTCACTCTTAACTGCTGTTCTAATATGATTCACTGGAACGTAAAGTTCTGGTAAAGCTAGATCCATAGCTGTAAATTTAGATAATATTGTCGTTGATGTTGACATCAATAAAGTATCATACATCCATTTGCTATATTTCGCTGTATCCTCTTCAATTCTATTTCGTCTCTCACTCTGATCCGCA	265	ADQSERRNRIEEDTAKYSKWMYDTLLMSTSTTILSKFTAMDLALPELYVPVNHIRTAVKSEIYFLGNDITVKSNIIRISKGQIYSYIQ	88	AXF38703.1	Rotavirus D	43.4	9.5e-07
Seq49	OR645534	OM8	Pachyptila (Broad-billed prion) rotavirus D	Pachyptila vittata	Reoviridae	dsRNA	VP2	TRINITY_DN591378_c0_g1_i1_len374	ACTGGTTTTAATTTATTAATATCTCTATCACGTAATACTGGCGCAAACACGGATGCATCAATTTTAGCGATTAAATCAAAAGAGTCATTTGTTGTGGTAAAAGGTATGGCACCTCTCAAAGCCACTGAATTAGTTTGCAATAGCGAATCAATCATTGGTTGGTAATCTCCTCTATTCTTAATTTCTTCTATAGACATCACGTTCATACCATCTAACGTTCTAATAGTATTAGTAAGTCCTTCATATTCATCAACTAACAGTCTAGTTTCATCCCTATACAGAACTACACCATGCGCTATCTTGTCTGATGCATGTATTATTTGTTCCTGGTTATTCAATATAATTTCAAATACTCTCCTTCTTCTAGCACTGTC	374	DSARRRRVFEIILNNQEQIIHASDKIAHGVVLYRDETRLLVDEYEGLTNTIRTLDGMNVMSIEEIKNRGDYQPMIDSLLQTNSVALRGAIPFTTTNDSFDLIAKIDASVFAPVLRDRDINKLKP	124	AIW53351.1	Rotavirus D	75.2	3.3e-45
Seq50	OR645535	OM6	Ardenna herpesvirus	Ardenna grisea	Herpesviridae	dsDNA	large tegument protein	TRINITY_DN6820_c0_g2_i7_len45275	TTGCGGTCAACCACAAGCGGCGATCACCAAGGCAAGATGTGGACGCCTGGCCTGGGTACGATCGTGGCTACGGCCTCGCGCAATCAATTTGACCCAATGTATGGGGAGTTGCGCTACGCGATGTGCGTGGAGACGCTCACGGCCTTTCTGCGGGCCTGCGAGCTCGCGGGGCTGCAGGCCGTACTAAGCCAAAACGTGCTGGACACCATCCTTAACCAGGGCGCGGAAATCACACGCACCTCCACAGCATGTGTGGCGCTAACTGGTGGAGGTAAGCAGTACAACATGATCGATTGCCAGGAGCTGCCGCGACTGTGGCGCGGGAACGAGCAAGAGCCAGACATGCTGCTATTGCAGACGGCCGCGTTCGGTTACATCCCCTACGATTCGACGACGGAA…	9648	MRSTTSGDHQGKMWTPGLGTIVATASRNQFDPMYGELRYAMCVETLTAFLRACELAGLQAVLSQNVLDTILNQGAEITRTSTACVALTGGGKQYNMIDCQELPRLWRGNEQEPDMLLLQTAAFGYIPYDSTTEYGEKILILNGQQLGQKAAAMAREGAAAVMIIGNRGLGVAFSGGRDDPVLVFDPHGWMGGAAYVSRLPDPASLTGFIADYAEHRSGTVVTITFLFWLYPDGWDVKQENPDVRRDIIATAMQAISQPQDFSFVEPFSETVVNLPLPLPQGALRTDRFAAKSIRTILALPEAPGARKRSSAGEPGAAVGKSKPSKRHTPRSQNPALLDSTEKLSNLSPVKMKKPNKDKKMSVISETSTGTAMTTKTNSLGVSLRAIAERPPWRLPGISG…	3216	NP_944409.1	Psittacid alphaherpesvirus 1	0.7003	0	Complete
Seq51	OR645536	OM6	Ardenna herpesvirus	Ardenna grisea	Herpesviridae	dsDNA	tegument protein UL37	TRINITY_DN6820_c0_g2_i7_len45276	ATGGCAGCGAAAAATGCCCACAAAAACGCGCTGGCCGAGATTGCCTCGGAGCTTTCCTCCGCGCTCAAGTCTGCTAGAGCGCCTGACTCCGAGAAGAACTTGGCCCCGAAGTTTACGTCTCTCCTAGCCGACCTGCTTCTATCCAGGGACGAGGTATCGCTTGAGGACCTAGAGGCCGAGTCCGCCAAGCCGCGCCTGGCAGAAGGCGTATTCGCGGCATGCAAACTTGTCCCTTCCCCGGTGGCCGAGGTGGTGATTCGGTTGGCCCTGCGCGCAATAATGCGGCGGGTAGTCGTGCCGTGGCAAACCGGCGATAACTTTGCAATGATACAGCGTGTCCGTGAAGCCTTCCGGGAGCTCGTAAAAGGCTTCGAACGCGCGTCGGAGAAGGAGCTGAAC…	3315	MAAKNAHKNALAEIASELSSALKSARAPDSEKNLAPKFTSLLADLLLSRDEVSLEDLEAESAKPRLAEGVFAACKLVPSPVAEVVIRLALRAIMRRVVVPWQTGDNFAMIQRVREAFRELVKGFERASEKELNAPFTQCSEYKDLIGGWLTQFGSAVVRTISEQQLLEDSRSTMNPSEVLAQLVERYPLLVDHTMVQDGMDYLGGKLQNLVAYHALFQCATQINTNPKVPVLAALTMIAEYFDPATKPAYRKVPQKAVAAFDLNLTEEVVKSLVYDQAETPGALCEQPAFQQNGSLLFAEAVSSRNMLALVQSSDTRESSDAMQKHGVGGAKRRKQQAQQSRGAGLAWRCGLDALFSVPLEHVAMNVPAVLHMLYEPPSDITAEYERALSLYATGTVDA…	1104	NP_944410.1	Psittacid alphaherpesvirus 1	0.7177	0	Complete
Seq52	OR645537	OM6	Ardenna herpesvirus	Ardenna grisea	Herpesviridae	dsDNA	ribonucleotide reductase subunit 1	TRINITY_DN6820_c0_g2_i7_len45277	TTGTTTCGTGTTTATTTGTTTCGGTCGGCCTTATTTCTCAAACGTGACACTTCTTGTGACCACTTGCTCGTGGCCGCCCTCAGCTCTAGCGAGCAGATAAATGACCCAGTAGGTCGCTTGACCGATCAGAGTGTTCTGGTAGTCAAATACCAAATACCCAAATCAACCAAGCGATCTCGCAAACAAGTTGTACTGCGTTTTCACGTCGATCTGATAACAAATATGAGCTCCGCGGCACGCTTCGAGTCATCCTCCACACCCGTCGCGCACGACATGTACAATCAGACACAGGACGAGTGCGCGGAATTCTATGCCACCGAGACCCCACAACACCTCCTCGAAAACCTGCTCTGCCTCGAGCAGACCCTAAAGGCCCGCGGCTATGACACAGAATCTGTG…	2667	MFRVYLFRSALFLKRDTSCDHLLVAALSSSEQINDPVGRLTDQSVLVVKYQIPKSTKRSRKQVVLRFHVDLITNMSSAARFESSSTPVAHDMYNQTQDECAEFYATETPQHLLENLLCLEQTLKARGYDTESVPAPAPDPTVVTMEDIALRATSIVNQFKAAVRLDLELYRLLAELVHLRIRTKTVSICEWIKLRGLSRECAEFILERKDFVCQLMKRFGEMYPKLSRVGLQSARKFEFLYLGKLKDGRLESVGQFFLRIAAEAARGTVNNEAFVAAVFHDSMQVPNPNAMFYLFFMALCRQEIVPPTPVMLFAGTESLSYASCFLLDVRGNHMRDVLTSIAKEIIPVMHSHGGIGLHMDCVGDWDSTSSGMMLALKALDSIIAANNASSVRPSGLCVY…	889	NP_944412.1	Psittacid alphaherpesvirus 1	0.8215	0	Complete
Seq53	OR645538	OM6	Ardenna herpesvirus	Ardenna grisea	Herpesviridae	dsDNA	major capsid protein	TRINITY_DN6820_c0_g2_i7_len45278	CTGAGGCTAACGATGGACGGACACGGTTGTTCTTCGTCGCAGGCCCTGTGCCGTGGGACGTTTGGTGCCGCCGCCAGGCCTTCCCCATTCCCCAGATCCGCTGCGCCATTTGTGGTGTCTGGTGAGTCCCTCGGCATACTGCGAGACAAATGCCACGCATACTTCTACGACACCTTAAGCTCTTTCACGGGCGTCGATTGCTGCTACGGCTCACGCTTCGACATCTTGCTCGGATCTTACTTCAACACAATAACCCTCTCGCACTTCCTCGAGACGGGTCTCTCGATCGCATGTATTTGTGTCAAGTTCCCTGAGCTGAAGTACGCGGAGGATGGGGTAGTGCAGTTCGTCGTCGCAAACCCCATGATCGCCCGCAGCGACTGCGAGGTTCCATCGCGC…	4269	MRLTMDGHGCSSSQALCRGTFGAAARPSPFPRSAAPFVVSGESLGILRDKCHAYFYDTLSSFTGVDCCYGSRFDILLGSYFNTITLSHFLETGLSIACICVKFPELKYAEDGVVQFVVANPMIARSDCEVPSRPSYTYVTKKWSRTTLTSSLSICGPALDLLTGEALDGTEIANFSRMKAMNQLARDLKLTLDSFERGTVHHVLGILIRKAPPMPLLQPLMATVARERDMNVVSRANIISAMKVAVREHLFFMDKELRGDHQDMVRGVLGLINCTLPSVSDTRVTHMIQGGRPIDGVLVTTEAVKGLVVQALSLTASEAIVPAMYGELVISGNNLVTALLMGKAIRNFNEAARNLLNFADGGTDVSDFPDIPQDGEDAPRTMSVNMSLVSVGDNLVAVE…	1423	NP_944420.1	Psittacid alphaherpesvirus 1	0.8822	0	Complete
Seq54	OR645539	OM6	Ardenna herpesvirus	Ardenna grisea	Herpesviridae	dsDNA	DNA packaging tegument protein UL17	TRINITY_DN6820_c0_g2_i7_len45279	ATGGGAGAACATGGTCAGTATAAAATTACACGCGCCTGTATACCACCCGCCAGCCCGTCTTCACGGTCACGCAAGCACAGAGAGACGACAGAAAGCAAAGGCAAATCCCGCCAAGAGAGTGTCGACTCGAGGTGCCGTCAGGACCCGTTAGCTATGGAGGCGCATTTTGGCGCTGCCGCTGTGCACAGCGCGTCATTCGGTGACTCCGTGGGGGGCGAGGCCCCGTATTTGAGCCACCTAGTGCTCTCTGAGCGCTGCCTGGCAAACTTTGGAGTCCCCACGTTCCTCCTGGCCAGCGGGAACAACTTCTATGCCGAGGTTCAGGTCAGGTTTCACGGCTGCCTGCGGTGTACTCAGTGGCAGCGCGTGTTTTCTATGTACACGCCATCCCGTGCCCTA…	2601	MGEHGQYKITRACIPPASPSSRSRKHRETTESKGKSRQESVDSRCRQDPLAMEAHFGAAAVHSASFGDSVGGEAPYLSHLVLSERCLANFGVPTFLLASGNNFYAEVQVRFHGCLRCTQWQRVFSMYTPSRALDRILLPDVSLGSHGRSGPFRIMYDSGNSWGGLFISVPILCDPEKFTFDGYTAVAVRLAICGATDEFYEMLFTYDELAQPLTRFYADAGRFDALALQICEFHIPATWPSCRKDEFLSLRNRLMELIAARRGTRQLDKILHADRYITHEQPLVPDPPREDEAAREAKKKEADDAMKKLKDAAGKVASSDPSHQRTSGARGPGISAALLPAGSQASGEHAQQHMAVTGAVKAVASGLSSIVRGLSVAGGAMSASASQLADSRYTDALLA…	867	NP_944423.1	Psittacid alphaherpesvirus 1	0.7872	0	Complete
Seq55	OR645540	OM9	Garrodia papillomavirus	Garrodia nereis	Papillomaviridae	dsDNA	minor capsid protein	TRINITY_DN25442_c0_g1_i9_len248	TGGCTGCTTGTCGGGATATACAGGGCCGGCGGTAATGTAACGTTCATCGGATGAGCCCCACTTCAAGATGTTATCGGCAACTGTGTTGTGGGTATACTTGTCCTTTATATCCTGGGGGCAGTCCCCATACTGGCAGCGGCGCCACAGGTCGTCCCCTGCAGCACGCCGACGACTGTCTCTTATACACATCTCCGAGCCCACGAGACTGTAATCGACATCTCGTATGCCGTCTTCTGCTTGAAAAGGGG	248	PFQAEDGIRDVDYSLVGSEMCIRDSRRRAAGDDLWRRCQYGDCPQDIKDKYTHNTVADNILKWGSSDERYITAGPVYPDKQP	82	NP_647589.1	Psittacus erithacus papillomavirus 1	0.6829	1e-12
Seq56	OR645541	OM9	Garrodia papillomavirus	Garrodia nereis	Papillomaviridae	dsDNA	E2	TRINITY_DN73130_c0_g1_i7_len909	ACTATTCAACACTGTGGAGGGACGAGGCGCGCAAGACCTGTCCACAGGGGGGTAAGCTGTCCTGGACGCTAAGTTACACGTCCTCTGATAGTACGGACAGTTCTGCACCTGTATTGTCTCTGTCATTACCAAGAGGTGAGTCAACACCGATAGGTGGCGGGGAGCCCACACCTACAGTCACAGGTGACACATCCCCATCCCCACCAGACCTAAGCAGGTACTCCTCGACCACAACACCACCGCCGCGCAAGCGACAACGCTCCACACTAAGCCGTCGGACGCCGTCCAGGACGCCGTCCAGGTCCAGATCGGCATCTCGAGGAGAGCGGACCCGGCCGGCACCGCGTAGACGACGGGTACAGGCATCGCCGGCGCCGGCAACCCCGAGACGACCGCAGC…	776	YSTLWRDEARKTCPQGGKLSWTLSYTSSDSTDSSAPVLSLSLPRGESTPIGGGEPTPTVTGDTSPSPPDLSRYSSTTTPPPRKRQRSTLSRRTPSRTPSRSRSASRGERTRPAPRRRRVQASPAPATPRRPQPRRRAQPRKGIQRPTGVSPSEVGSRHTAPERGGSRLNRLIADAQDPPGIVFVGTTGQLKTIRNRIQHCPHRYGKVSTTWHWVGDGAAQSRIIVTFDTVEDRDVFASRFYTGTSGVRAYAVSLYGL*	258	QBR99470.1	Duck papillomavirus 3	0.4183	6e-39
Seq57	OR645542	OM6	Ardenna-associated hantavirus	Ardenna grisea	Hantaviridae	(-) ssRNA	Nucleoprotein	TRINITY_DN553540_c0_g1_i1_len791	ATGGAGGGCCCGAGGAGTGGGACGTCCGGAGAGAGCTATACGGACATGCTCCATGGAATCCACCAGAAGATCTATGCCAATAAAGATGAAATTGACTTCGGCTTGACCGCTGGGGAGAAGGAAGCAGTCCTGAAACACGCAAGCTTCTTCAGCCGGTCAATCCCAAAATTCTTTGATGTCCATGGCGTCCCGATCACAAACCTCCAGGACCACACCCGTCAGAATATGGATTCTATCAGTGAGACTGAGATCAGCAGCAGCAAAGCGGATTGGCCTCTTATAGATGCCCAGCTCAAGAGCAGTCTAAATGACAGGGAGCCAACTCTCATGAAGAAGATCTACGGGGCACTCGGCATAAGAGGGAAGTCAGCAAAGCAGTCCTATACAGGAAAGCAAGTT…	596	MEGPRSGTSGESYTDMLHGIHQKIYANKDEIDFGLTAGEKEAVLKHASFFSRSIPKFFDVHGVPITNLQDHTRQNMDSISETEISSSKADWPLIDAQLKSSLNDREPTLMKKIYGALGIRGKSAKQSYTGKQVVFENGIGQGRRTLSISFATGQTTVGPAEMTPNRYLAACAPYLASRVHLGKTYSPVVAVTGGTAII	198	YP_010088063.1	Perch actinovirus	0.295	2.7e-09
Seq58	OR645543	OM6	Ardenna-associated hantavirus	Ardenna grisea	Hantaviridae	(-) ssRNA	Glycoprotein	TRINITY_DN363648_c0_g1_i1_len1056	CGCTTCATAAAGAGGATTGTGAAATCTGTGACTTGGGGTTTCCAGAGAACTGCATTTTGTCCCGATTGTTGCGCCGACCAGTCCATTGTCTTTCACCCTGGAGGGGGTTGTCCGCCCATGGTCCTCATGACAATCCCTGATGAGGATCAGTGCGTCTACTGCCTTGTGAACGGTGCGTCGGCAAAGAAGTCCAATATCCACTTCCTAAGTGTGCACACACAAGAGTTTATGTGTTATTGGGCATGGCTGCTATGTCACAATATCTTCAAATACTTGCGACTTGAGAATGGCTTGAAGAGACAGAGTGAGATCCAAAATGGGATTTCGCCTTCTGTAGACCTGCCTAGGTCCAGTATATTCAAGTATGGGAGAAAAGGGAAGCTTTTGTCCCCCCTTTCC…	1056	RFIKRIVKSVTWGFQRTAFCPDCCADQSIVFHPGGGCPPMVLMTIPDEDQCVYCLVNGASAKKSNIHFLSVHTQEFMCYWAWLLCHNIFKYLRLENGLKRQSEIQNGISPSVDLPRSSIFKYGRKGKLLSPLSMALLTGLLFVGPAQSDLSSTECTAQSCDVDTVVSYRGLWEGDSQCYSVTLPGREDIPFCITVKGRHASAIGSVVECGANYRIHQYTKEFCAAATWACTGQADFSAYGEAPIVHASSGTWTYTPSCPRTIFNSFCAHAVAVEETSGFDCVVAIDPSSVRSTPEVCVTALGSHVCTVDSEVTIANLSIQISVEKASDSPFPPTLMLSSDGLARLNLADIRT	352	YP_010088060.1	Perch actinovirus	0.399	3.7e-62

## Sheet: PA of non-viral microbes
Sample.name	Species	Scientific name	Taxonomy	Age	Location	Num.indiv	Disease.status	Library.reads	Aeromonas sp. (veronii)	Aspergillus spp.	Campylobacter spp. (ornithocola)	Chlamydia spp.	Citrobacter freundii	Cryptosporidium parvum	Eimeria	Enterococcus spp.	Erysipelothrix rhusiopathiae	Hafnia alvei	Klebsiella pneumoniae	Leucocytozoon spp.	Mycobacterium spp. (Mycolici?)	Plasmodium spp. (gallinaceum)	Plesiomonas shigelloides	Salmonella spp.; Salmonella enterica subsp. enterica serovar Typhimurium	Toxoplasma	Yersinia spp.
BM1	Black robin	Petroica traversi	Passeriformes; Petroicidae	Adult	Mangere	16	Wild/unknown	73434233	N	Y	Y	N	Y	N	N	Y	N	Y	N	N	Y*	N	N	Y	N	Y
BM2	Black robin	Petroica traversi	Passeriformes; Petroicidae	Pullus	Mangere	11	Wild/unknown	56965566	N	Y	N	N	N	N	N	Y	N	Y	N	N	Y	Y, Plasmodium relictum	N	Y	N	N
BR1	Black robin	Petroica traversi	Passeriformes; Petroicidae	Adult	Rangatira	16	Wild/unknown	68023354	Y	Y	N	N	N	N	N	Y	N	N	Y, adults carriers?	N	Y	N	N	N*	Y, gondii	Y
BR2	Black robin	Petroica traversi	Passeriformes; Petroicidae	Adult	Rangatira	16	Wild/unknown	81211819	Y	Y	N	N	N	N	N	Y	N	Y	N*	N	Y	N	N	Y	N	Y
BR3	Black robin	Petroica traversi	Passeriformes; Petroicidae	Juvenile	Rangatira	16	Wild/unknown	65623260	Y	Y	Y	N	Y	N*	Y, Eimeria dispersa or Isospora picoflavae?	Y	Y*	Y	N*	N	Y	Y, Plasmodium gallinaeceum	N	N*	Y Atoxoplasma!!!!	Y
BR4	Black robin	Petroica traversi	Passeriformes; Petroicidae	Juvenile	Rangatira	17	Wild/unknown	89292921	Y	Y	N	N	Y*	N*	Y, Eimeria tenella	Y	N	Y	Y*	N	Y	Y* (Crypto?)	N	N	Y*	Y
OM1	Fairy prion	Pachyptila turtur	Procellariiformes; Procellariidae	Adult	Mangere	5	Wild/unknown	65980333	Y	Y	Y	N	Y	N	N	Y	Y*	Y	N	N	Y*	N	N	Y*	N	Y*
OM2	Fairy prion	Pachyptila turtur	Procellariiformes; Procellariidae	Chick	Mangere	1	Wild/unknown	56092106	Y	Y	Y	Y*	Y*	N	Y	Y	N	N	Y	N	Y	N	Y*	Y*	N	Y
OM3	Starling	Sturnus vulgaris	Passeriformes; Sturnidae	Adult	Mangere	1	Wild/unknown	71422281	Y	Y	Y	N	Y	N	Y, Eimeria tenella, Isospora superbusi (starlings)	Y	N	Y	Y	N	Y	N	N	Y	Y* Atoxoplasma	N*
OM4	Starling	Sturnus vulgaris	Passeriformes; Sturnidae	Chick	Mangere	4	Wild/unknown	65674763	Y	Y	N	N	Y	N	Y, Eimeria tenella, Isospora superbusi (starlings)	Y	N	N	Y*	N	Y	N	N	Y	Y* Atoxoplasma	Y
OM5	Sooty shearwater	Ardenna grisea	Procellariiformes; Procellariidae	Adult	Mangere	12	Wild/unknown	49013711	Y	N	Y, Campylobacter orthinocola	N	Y*	N	Y, Eimeria tenella	Y	N	N	Y	N	Y	N	N	Y	N	Y
OM6	Sooty shearwater	Ardenna grisea	Procellariiformes; Procellariidae	Adult	Mangere	11	Wild/unknown	76228795	Y, Aeromonas veronii, salmonicida	Y	Y	Y*	Y	N	Y*	Y	Y* related species?	N	Y*	N	Y*	Y?N (Crypto?)	N*	Y*	N	Y
OM7	Broad-billed prion	Pachyptila vittata	Procellariiformes; Procellariidae	Adult	Mangere	3	Wild/unknown	79732781	Y, Aeromonas veronii	Y	Y	Y*	Y*	N	N	Y	N	Y	Y	N	Y	N	Y	Y*	N	Y
OM8	Broad-billed prion	Pachyptila vittata	Procellariiformes; Procellariidae	Chick	Mangere	12	Wild/unknown	68927944	Y	Y	Y	N*	Y*	N	N	Y	N	Y	Y*	N	Y	N	Y	Y*	N	Y*
OM9	Grey-backed storm petrel	Garrodia nereis	Procellariiformes; Oceanitidae	Adult	Mangere	6	Wild/unknown	55283513	Y Aeromonas hydrophila, veronii, salmonc.	Y	Y Campylobacter volucris	N	Y	N	N	Y	N	Y*	Y*	N	Y*	Y*	N	Y*	N	Y
OR1	Sooty shearwater	Ardenna grisea	Procellariiformes; Procellariidae	Adult	Rangatira	10	Wild/unknown	64910496	N	Y	Y Campylobacter volucris	N	N	N	N	Y	N	N	N	N	Y*	N*	N	N	N	Y
OR2	Broad-billed prion	Pachyptila vittata	Procellariiformes; Procellariidae	Adult	Rangatira	9	Wild/unknown	65605588	Y	Y	Y Campylobacter orthniocola, volucris	N	Y*	N	Y, Eimeria tenella, Isospora	Y	N	N	N	N	Y	Y*	N	Y	Y* gondii, Atoxoplasma	Y
OR3	Broad-billed prion	Pachyptila vittata	Procellariiformes; Procellariidae	Adult	Rangatira	9	Wild/unknown	64653735	Y Aeromonas hydrophila, veronii, salmonc.	Y	Y Campylobacter volucris	N	Y	N	Y, Eimeria tenella	Y	N	Y*	N*	N	Y	N	N	Y*	N	Y
SP1	Shore plover	Thinornis novaeseelandiae	Charadriiformes; Charadriidae	Adult	Rangatira	16	Wild/unknown	71824685	Y	Y	Y, Campylobacter orthinocola	Y* Chlamydia suis (only from swine?)	N	N	Y, Eimeria tenella, bosquei, Isospora	Y	N*	N	N*	N	N	Y	Y*	N	N	Y

## Sheet: Sequencing Summary
Library	Number.of.reads	Number.of.transcripts	Proportion.reads.viral	Percentage.reads.viral
BM1	73434233	568670	0.00644023	0.00644023
BM2	56965566	576293	0.00148869	0.00148869
OM1	65980333	1031644	0.000116342	0.000116342
OM2	56092106	408849	0.0122247	0.0122247
OM3	71422281	625211	0.0092496	0.0092496
OM4	65674763	691284	0.0415586	0.0415586
OM5	49013711	885688	0.000146124	0.000146124
OM6	76228795	1114938	0.00184978	0.00184978
OM7	79732781	1086272	0.00480694	0.00480694
OM8	68927944	1091639	0.00271848	0.00271848
OM9	55283513	621357	0.0070066	0.0070066
BR1	68023354	839503	0.00253995	0.00253995
BR2	81211819	598741	0.0380204	0.0380204
BR3	65623260	354619	0.114716	0.114716
BR4	89292921	288000	0.00419059	0.00419059
OR1	64910496	789313	2.88e-05	2.88e-05
OR2	65605588	1054771	0.000238357	0.000238357
OR3	64653735	220821	0.000170701	0.000170701
SP1	71824685	1073282	0.000519595	0.000519595
Median	65980333	691284	0.00271848	0.00271848
